# Supplementary material for: Mitochondrial mutations drive prostate cancer aggression
Source: Nat Commun. 2017 Sep 22;8:656. doi: 10.1038/s41467-017-00377-y (PMC5610241; doi:10.1038/s41467-017-00377-y)
Supplement: Supplementary file 1 — Supplementary Data 1 [file 41467_2017_377_MOESM1_ESM.xlsx]

## Sheet: Supplementary Data 1
Supplementary Data 1: Clinical and sequencing data per patient
Patient	Age At Treatment	Gleason Score	T category	PSA (ng/mL)	mitoSNVs	Normal mitochondrial mean coverage depth	Normal mitochondrial copy number	Tumour mitochondrial mean coverage depth	Tumour mitochondrial copy number	mtSNVs/Mb	MT-DLOOP	MT-tRNAs	MT-CYB	MT-RNR1	MT-RNR2	MT-ND1	MTND2	MT-ND3	MT-ND4	MT-ND4L	MT-ND5	MT-ND6	MT-CO1	MT-CO2	MT-CO3	MT-ATP6	MT-ATP8	OHR	CSB1	HV1	HV2	bwa version	sample_size (Amt_DNA.sent.for.sequencing) ng	MYC CNA	NKX3-1 CNA	cellularity	BCR
Baca-P03-1426	69	4+3	T2c	13.9	1	9973.43	528.32	9639.89	430.02	0.14	0	0	1	0	0	0	0	0	0	0	0	0	0	0	0	0	0	0	0	0	0	bwa/0.5.7	NA	0	0	NA	NA
Baca-P05-1657	47	3+4	T2b	9.3	1	5301.26	541.65	13952.8	455.87	0.132	0	0	0	0	0	0	0	0	0	0	1	0	0	0	0	0	0	0	0	0	0	bwa/0.5.7	NA	0	0	NA	NA
Baca-PR-05-3595	64	3+4	T2c	7.2	2	7848.46	366.84	13517.9	378.68	0.319	1	0	0	0	0	0	0	0	0	0	1	0	0	0	0	0	0	0	0	1	0	bwa/0.5.7	NA	0	0	NA	NA
Baca-P05-3852	62	4+3	T3a	12.5	2	9535.11	517.82	14571	483.77	0.25	0	0	0	0	1	1	0	0	0	0	0	0	0	0	0	0	0	0	0	0	0	bwa/0.5.7	NA	0	-1	NA	NA
Baca-PR-06-1749	60	4+3	T2c	6.7	1	3687.29	518.5	22823.8	543.38	0.111	0	0	0	0	0	0	0	0	0	0	1	0	0	0	0	0	0	0	0	0	0	bwa/0.5.7	NA	1	-1	NA	NA
Baca-PR-06-3199	54	4+3	T3a	25	1	7265.49	374.58	13011.3	320.31	0.188	1	0	0	0	0	0	0	0	0	0	0	0	0	0	0	0	0	1	0	0	1	bwa/0.5.7	NA	0	0	NA	NA
Baca-PR-07-4610	69	3+4	T3a	5.6	1	5986.71	206.44	6899.3	181.05	0.333	1	0	0	0	0	0	0	0	0	0	0	0	0	0	0	0	0	1	0	0	1	bwa/0.5.7	NA	1	0	NA	NA
Baca-P07-4941	57	3+3	T2c	4.1	1	9583.63	505.45	11448.7	231.43	0.261	0	0	1	0	0	0	0	0	0	0	0	0	0	0	0	0	0	0	0	0	0	bwa/0.5.7	NA	0	0	NA	NA
Baca-P07-5037	68	4+3	T3a	11	0	12286.3	703.49	12188.3	349.15	0	0	0	0	0	0	0	0	0	0	0	0	0	0	0	0	0	0	0	0	0	0	bwa/0.5.7	NA	0	0	NA	NA
Baca-PR-08-4154	58	3+4	T4	36	1	7155.13	381.71	13066.7	322.03	0.187	0	0	1	0	0	0	0	0	0	0	0	0	0	0	0	0	0	0	0	0	0	bwa/0.5.7	NA	1	-1	NA	NA
Baca-P08-716	59	3+4	T3a	4.1	0	13055.6	648.03	13959	466.2	0	0	0	0	0	0	0	0	0	0	0	0	0	0	0	0	0	0	0	0	0	0	bwa/0.5.7	NA	0	0	NA	NA
Baca-P09-37	76	3+4	T3b	9	1	5974.65	316.06	9801.68	388.03	0.156	0	0	0	0	0	0	0	0	0	0	1	0	0	0	0	0	0	0	0	0	0	bwa/0.5.7	NA	0	0	NA	NA
Baca-PR-0410	60	3+3	T2c	4.5	0	808.985	48.58	17039.6	653.48	0	0	0	0	0	0	0	0	0	0	0	0	0	0	0	0	0	0	0	0	0	0	bwa/0.5.7	NA	0	0	NA	NA
Baca-PR-STID0000002872	62	3+4	T3a	6	1	2953.47	150.82	17440.3	452.67	0.133	0	0	0	0	0	0	0	0	0	0	1	0	0	0	0	0	0	0	0	0	0	bwa/0.5.7	NA	0	0	NA	NA
Berger-PR-0508	57	3+4	T2c	7.8	3	2664.78	143.98	11557.9	601.49	0.301	0	1	0	0	0	0	0	0	1	0	0	0	0	0	0	0	0	0	0	0	0	bwa/0.5.7	NA	NA	NA	NA	NA
Berger-PR-0581	69	4+5	T3b	9.2	0	794.518	59.07	7999.43	460.05	0	0	0	0	0	0	0	0	0	0	0	0	0	0	0	0	0	0	0	0	0	0	bwa/0.5.7	NA	NA	NA	NA	NA
Berger-PR-1701	62	3+4	T3a	2.1	0	2023.96	94.9	9496.81	447.2	0	0	0	0	0	0	0	0	0	0	0	0	0	0	0	0	0	0	0	0	0	0	bwa/0.5.7	NA	NA	NA	NA	NA
Berger-PR-1783	66	4+4	T2c	9.8	0	1856	104.29	11199	634.19	0	0	0	0	0	0	0	0	0	0	0	0	0	0	0	0	0	0	0	0	0	0	bwa/0.5.7	NA	NA	NA	NA	NA
Berger-PR-2832	66	3+4	T2c	6.6	0	1630.41	84.31	13476.4	682.17	0	0	0	0	0	0	0	0	0	0	0	0	0	0	0	0	0	0	0	0	0	0	bwa/0.5.7	NA	NA	NA	NA	NA
Berger-PR-3027	66	4+4	T3b	10.2	1	1624.68	97.23	5624.32	314.53	0.192	0	0	1	0	0	0	0	0	0	0	0	0	0	0	0	0	0	0	0	0	0	bwa/0.5.7	NA	NA	NA	NA	NA
Berger-PR-3043	69	3+4	T2c	7.2	3	1969.11	106.24	14276.4	776.69	0.233	0	0	0	0	0	0	0	0	0	0	1	1	0	0	0	1	0	0	0	0	0	bwa/0.5.7	NA	NA	NA	NA	NA
CPCG0001	69.4	3+4	T2b	7.7	1	2010.51	91.23	15343.8	536.19	0.113	1	0	0	0	0	0	0	0	0	0	0	0	0	0	0	0	0	0	0	1	0	bwa/0.5.7	356.5	0	-1	0.85	TRUE
CPCG0003	71.8	3+4	T2a	10	1	1592	98.23	16387.8	563.25	0.107	0	0	0	0	0	1	0	0	0	0	0	0	0	0	0	0	0	0	0	0	0	bwa/0.5.7	226.2	1	-1	0.76	TRUE
CPCG0004	76.5	4+4	T2b	14.1	0	2360.43	76.6	21736	504.1	0	0	0	0	0	0	0	0	0	0	0	0	0	0	0	0	0	0	0	0	0	0	bwa-mem/0.7.12	198	0	-1	0.84	TRUE
CPCG0005	72.5	3+3	T2a	5.4	1	1954.36	105.73	14676.7	428.18	0.141	0	0	0	0	1	0	0	0	0	0	0	0	0	0	0	0	0	0	0	0	0	bwa-mem/0.7.12	222.32	0	0	0.78	FALSE
CPCG0006	73.5	4+3	T2b	8.4	0	11969.9	368.42	19269.2	631.66	0	0	0	0	0	0	0	0	0	0	0	0	0	0	0	0	0	0	0	0	0	0	bwa/0.5.7	121.16	1	-1	0.92	FALSE
CPCG0007	65.9	4+4	T1c	8.4	0	2622.67	107.85	19394.9	618.46	0	0	0	0	0	0	0	0	0	0	0	0	0	0	0	0	0	0	0	0	0	0	bwa-mem/0.7.12	267.3	0	-1	0.7	TRUE
CPCG0008	74.3	3+4	T2a	4.7	0	8033.1	216.69	8220.56	487.07	0	0	0	0	0	0	0	0	0	0	0	0	0	0	0	0	0	0	0	0	0	0	bwa-mem/0.7.12	129	1	0	0.89	TRUE
CPCG0015	70	4+4	T2a	5.6	0	2445.52	123.29	11664.1	338.77	0	0	0	0	0	0	0	0	0	0	0	0	0	0	0	0	0	0	0	0	0	0	bwa-mem/0.7.12	239.9	0	-1	0.24	TRUE
CPCG0019	71.4	4+5	T2a	7.3	1	1855.12	103.89	7508.09	235.48	0.256	0	0	0	1	0	0	0	0	0	0	0	0	0	0	0	0	0	0	0	0	0	bwa-mem/0.7.12	399.82	0	0	0.26	TRUE
CPCG0020	70.8	3+4	T1c	16	1	2152.74	102.61	15986.9	451.44	0.134	0	0	0	0	0	0	1	0	0	0	0	0	0	0	0	0	0	0	0	0	0	bwa/0.5.7	232.5	0	0	0.89	TRUE
CPCG0022	70.3	3+3	T1c	12.6	0	6126.42	191.2	27763.9	427.62	0	0	0	0	0	0	0	0	0	0	0	0	0	0	0	0	0	0	0	0	0	0	bwa-mem/0.7.12	295.2	0	0	0.92	FALSE
CPCG0027	64.6	3+3	T1c	5	2	2309.34	124.47	18997.1	540.68	0.223	0	0	0	0	1	1	0	0	0	0	0	0	0	0	0	0	0	0	0	0	0	bwa-mem/0.7.12	259	0	0	0.18	TRUE
CPCG0030	73.1	4+4	T1c	8	2	1860.72	88.54	24737.1	435.4	0.277	0	0	0	0	0	0	0	0	0	0	1	0	0	0	0	0	0	0	0	0	0	bwa-mem/0.7.12	232.2	0	-1	0.88	TRUE
CPCG0036	75.9	3+4	T2a	5.3	0	1546.25	83.47	21118.1	641.24	0	0	0	0	0	0	0	0	0	0	0	0	0	0	0	0	0	0	0	0	0	0	bwa-mem/0.7.12	227.34	0	0	NA	FALSE
CPCG0040	71.5	3+4	T1c	9	3	2234.77	109.46	12738.2	385.35	0.47	1	0	0	0	1	0	0	0	1	0	0	0	0	0	0	0	0	0	0	1	0	bwa/0.5.7	392.06	1	0	0.83	FALSE
CPCG0042	75.5	4+3	T2b	5.6	0	2661.75	127.13	12385.6	394.09	0	0	0	0	0	0	0	0	0	0	0	0	0	0	0	0	0	0	0	0	0	0	bwa-mem/0.7.12	391.89	0	-1	0.88	TRUE
CPCG0046	79.4	4+3	T1c	5.1	5	1944.65	106.17	23558.9	1020.68	0.296	1	0	0	0	0	0	1	0	1	0	1	0	0	0	0	0	0	0	0	1	0	bwa/0.5.7	228.64	0	0	0.89	FALSE
CPCG0047	71.9	4+3	T2c	13.2	0	1773.42	87.23	6868.3	181.08	0	0	0	0	0	0	0	0	0	0	0	0	0	0	0	0	0	0	0	0	0	0	bwa/0.5.7	424.02	0	0	0.85	TRUE
CPCG0048	74.3	3+3	T2b	5.1	0	1965.81	100.43	18063.2	630.52	0	0	0	0	0	0	0	0	0	0	0	0	0	0	0	0	0	0	0	0	0	0	bwa/0.5.7	512.4	0	0	0.71	TRUE
CPCG0050	75.8	3+3	T1c	7.7	1	2326.01	107.27	35390.2	922.94	0.065	0	0	0	0	0	0	0	0	0	0	0	0	1	0	0	0	0	0	0	0	0	bwa-mem/0.7.12	159.8	0	0	0.92	FALSE
CPCG0057	70.4	3+3	T2a	10	1	2814.45	142.84	7928.7	270.69	0.223	0	0	1	0	0	0	0	0	0	0	0	0	0	0	0	0	0	0	0	0	0	bwa/0.5.7	310.77	0	-1	0.63	FALSE
CPCG0063	68.6	4+3	T2a	3.8	2	2644.85	126.2	16387.6	538.02	0.224	0	0	0	0	0	1	0	0	0	0	0	0	0	0	0	1	0	0	0	0	0	bwa/0.5.7	513.84	1	-1	0.24	FALSE
CPCG0067	62	3+4	T2b	10	4	2540.37	113.15	26440.2	1255.88	0.192	0	1	1	0	0	1	0	0	0	0	0	0	0	0	0	0	0	0	0	0	0	bwa-mem/0.7.15	500	0	0	NA	TRUE
CPCG0070	67.3	3+3	T2a	5.9	2	3288.57	130.51	23488.5	703.48	0.172	1	0	0	0	0	0	0	0	0	0	0	0	0	0	1	0	0	1	0	0	1	bwa-mem/0.7.12	270.96	0	0	0.85	FALSE
CPCG0071	74.9	4+3	T1c	14.7	2	2038.28	100.32	13083.5	407.14	0.297	0	0	0	0	0	1	1	0	0	0	0	0	0	0	0	0	0	0	0	0	0	bwa-mem/0.7.12	308.14	0	0	0.85	FALSE
CPCG0072	75.7	4+5	T2a	9.3	1	2087.05	114.92	18531.3	566.05	0.107	0	0	0	0	0	0	0	0	0	0	0	0	0	0	1	0	0	0	0	0	0	bwa/0.5.7	663.36	1	-1	0.78	FALSE
CPCG0073	71.6	4+3	T1c	10.3	2	2207.67	104.47	17129.6	500.64	0.241	1	0	0	1	0	0	0	0	0	0	0	0	0	0	0	0	0	1	0	0	1	bwa/0.5.7	500	1	-1	0.75	TRUE
CPCG0075	70.8	4+4	T2a	4.1	0	2219.17	110.59	11392.5	303.91	0	0	0	0	0	0	0	0	0	0	0	0	0	0	0	0	0	0	0	0	0	0	bwa-mem/0.7.12	242.19	0	0	0.77	TRUE
CPCG0076	76.6	3+3	T2a	12.7	1	1742.35	84.34	19549.5	531.43	0.114	0	0	0	0	0	0	0	0	1	0	0	0	0	0	0	0	0	0	0	0	0	bwa-mem/0.7.12	408.2	0	0	0.85	TRUE
CPCG0078	61	4+3	T2b	3.3	2	1105.04	49.32	14594.2	581.48	0.208	1	0	1	0	0	0	0	0	0	0	0	0	0	0	0	0	0	0	0	0	1	bwa/0.5.7	252.59	1	-1	0.59	TRUE
CPCG0081	75	4+3	T2a	17.8	2	2160.59	98.52	37008.6	1033.84	0.117	1	0	0	0	1	0	0	0	0	0	0	0	0	0	0	0	0	1	0	0	1	bwa/0.5.7	675.13	1	-1	0.41	TRUE
CPCG0082	70.3	4+3	T2a	7.8	1	1857.84	88.02	17730.5	440.85	0.137	0	0	0	0	0	0	0	0	0	0	0	0	0	0	0	1	0	0	0	0	0	bwa-mem/0.7.12	253.71	1	-1	0.86	FALSE
CPCG0083	61.5	3+4	T2b	12.7	1	2672.43	109.97	13413.7	477.54	0.126	0	0	0	1	0	0	0	0	0	0	0	0	0	0	0	0	0	0	0	0	0	bwa/0.5.7	299.1	1	-1	0.6	TRUE
CPCG0084	70.8	3+3	T2b	7	1	2455.36	211.71	19898.8	557.13	0.108	1	0	0	0	0	0	0	0	0	0	0	0	0	0	0	0	0	0	0	1	0	bwa-mem/0.7.12	664.9	0	0	0.87	TRUE
CPCG0087	72.8	3+4	T1c	9.4	0	2124.21	90.43	10965.7	378.22	0	0	0	0	0	0	0	0	0	0	0	0	0	0	0	0	0	0	0	0	0	0	bwa/0.5.7	275.1	0	-1	0.98	TRUE
CPCG0089	73.9	4+4	T1c	4.8	1	6316.55	109.74	9884.38	579.96	0.104	0	0	0	0	0	0	0	0	0	0	0	0	0	0	1	0	0	0	0	0	0	bwa-mem/0.7.12	250	0	0	0.83	FALSE
CPCG0090	77.6	3+3	T1c	11.2	2	3146.06	107.25	26497.8	601.53	0.201	0	0	0	1	0	0	0	0	0	0	0	0	1	0	0	0	0	0	0	0	0	bwa-mem/0.7.12	300	0	0	0.8	TRUE
CPCG0094	77.6	4+3	T2b	16.41	0	1772.67	85.84	9333.85	270.47	0	0	0	0	0	0	0	0	0	0	0	0	0	0	0	0	0	0	0	0	0	0	bwa/0.5.7	417.15	0	0	0.48	TRUE
CPCG0095	68.5	4+3	T2a	4	1	3226.28	116.97	9627.27	284.66	0.212	0	0	0	0	0	0	0	0	1	0	0	0	0	0	0	0	0	0	0	0	0	bwa/0.5.7	359.22	0	0	0.9	TRUE
CPCG0096	71.2	3+3	T1c	6.1	1	2354.53	112.19	10526	336.77	0.179	0	0	0	0	0	0	0	0	0	0	0	0	1	0	0	0	0	0	0	0	0	bwa-mem/0.7.12	100	0	0	0.86	TRUE
CPCG0097	75.1	3+3	T1c	13.7	2	3186.24	114.53	15025	437.56	0.276	1	1	0	0	0	0	0	0	0	0	0	0	0	0	0	0	0	0	0	1	0	bwa-mem/0.7.12	186.62	0	0	0.78	FALSE
CPCG0098	80.7	4+3	T1c	7.5	4	3141.66	92.39	19866.5	675.49	0.357	1	1	0	0	1	0	0	0	0	0	0	0	0	0	0	0	0	1	1	0	1	bwa/0.5.7	250.29	1	-1	0.78	TRUE
CPCG0099	66.2	3+4	T2c	6.96	0	3088.28	123.68	20339.1	619.84	0	0	0	0	0	0	0	0	0	0	0	0	0	0	0	0	0	0	0	0	0	0	bwa/0.5.7	1093.12	0	-1	0.84	FALSE
CPCG0100	55.3	4+5	T2c	5.56	2	1592.37	65.62	11999.8	325.79	0.371	1	0	0	0	1	0	0	0	0	0	0	0	0	0	0	0	0	1	0	0	1	bwa/0.5.7	318.32	1	-1	0.68	TRUE
CPCG0102	58.1	4+3	T3b	8.65	1	3756.32	117.24	19274.1	553.3	0.109	0	0	0	0	0	0	0	0	0	0	0	0	1	0	0	0	0	0	0	0	0	bwa/0.5.7	642.75	0	0	NA	FALSE
CPCG0103	65	3+4	T3b	5.2	2	3051.27	95.84	27103.1	669.18	0.18	0	0	0	0	0	0	0	0	1	0	0	0	0	0	0	0	1	0	0	0	0	bwa-mem/0.7.10	552.6	0	0	NA	TRUE
CPCG0114	67.7	4+3	T2b	4.4	4	13818.6	425.97	3370.65	95.95	2.517	1	1	0	0	0	0	0	1	0	0	0	0	0	0	0	0	0	0	0	1	1	bwa/0.5.7	339.15	0	0	0.23	FALSE
CPCG0117	71.3	3+4	T2a	10.1	1	2116.03	93.89	17318.3	1057.43	0.057	0	0	0	0	0	0	1	0	0	0	0	0	0	0	0	0	0	0	0	0	0	bwa/0.5.7	677.5	0	0	0.62	TRUE
CPCG0120	73.1	4+5	T2a	14.79	1	4556	79.41	17038.8	1040.35	0.058	0	0	0	0	0	1	0	0	0	0	0	0	0	0	0	0	0	0	0	0	0	bwa-mem/0.7.12	205.47	1	-1	0.79	TRUE
CPCG0121	63.5	3+4	T1c	7.2	0	1819.09	81.46	16843.6	507.7	0	0	0	0	0	0	0	0	0	0	0	0	0	0	0	0	0	0	0	0	0	0	bwa/0.5.7	952.8	0	-1	0.25	FALSE
CPCG0122	65.6	3+3	T1c	6.4	0	1587.25	73.44	26709.7	655.79	0	0	0	0	0	0	0	0	0	0	0	0	0	0	0	0	0	0	0	0	0	0	bwa-mem/0.7.12	937.68	0	0	0.8	FALSE
CPCG0123	70.7	3+4	T2a	8.8	1	2153.44	93.95	14680.6	408.31	0.148	0	0	0	0	0	0	0	0	0	0	0	0	1	0	0	0	0	0	0	0	0	bwa/0.5.7	242.5	0	0	0.83	TRUE
CPCG0124	72	4+3	T2a	7.2	2	1693.03	103.91	16616.7	471.18	0.256	0	0	0	0	0	0	0	0	0	0	0	0	1	1	0	0	0	0	0	0	0	bwa/0.5.7	980.4	0	0	0.8	FALSE
CPCG0126	70	3+3	T2a	6.1	0	2146.19	112.82	16857.3	511.86	0	0	0	0	0	0	0	0	0	0	0	0	0	0	0	0	0	0	0	0	0	0	bwa-mem/0.7.12	177.25	0	-1	0.92	FALSE
CPCG0127	54.4	3+4	T2a	29.9	1	1410.98	82.03	22778.4	687.22	0.088	0	0	0	0	0	1	0	0	0	0	0	0	0	0	0	0	0	0	0	0	0	bwa/0.5.7	503.84	0	0	0.92	FALSE
CPCG0128	70.2	3+4	T1c	30.3	2	1895.38	94.61	19629.6	527.03	0.229	1	1	0	0	0	0	0	0	0	0	0	0	0	0	0	0	0	0	0	1	0	bwa/0.5.7	1098.8	0	-1	0.92	TRUE
CPCG0154	55.4	3+3	T2a	13.8	0	1661.73	94.48	12384.6	411.8	0	0	0	0	0	0	0	0	0	0	0	0	0	0	0	0	0	0	0	0	0	0	bwa/0.5.7	950.96	0	0	0.84	FALSE
CPCG0158	70.3	3+4	T1c	10	1	1543.38	107.49	9261.13	444.37	0.136	1	0	0	0	0	0	0	0	0	0	0	0	0	0	0	0	0	1	0	0	1	bwa/0.5.7	848.68	0	0	0.62	FALSE
CPCG0166	74	3+4	T2a	6.8	5	2756.4	101.74	15269.5	449.28	0.672	1	0	0	0	1	0	0	1	0	0	1	0	0	0	0	0	0	0	0	0	1	bwa/0.5.7	150	0	0	0.23	FALSE
CPCG0182	57	4+3	T2c	7.64	0	2366.95	101.87	14861.1	429.06	0	0	0	0	0	0	0	0	0	0	0	0	0	0	0	0	0	0	0	0	0	0	bwa/0.5.7	501.12	0	0	NA	FALSE
CPCG0183	64.3	4+3	T3a	5.67	2	2002.32	89.43	24135.9	654.71	0.184	1	0	0	0	1	0	0	0	0	0	0	0	0	0	0	0	0	0	0	1	0	bwa/0.5.7	586.8	0	-1	0.7	FALSE
CPCG0184	51.8	4+3	T3a	5.53	0	2836.72	106.41	20155.2	504.67	0	0	0	0	0	0	0	0	0	0	0	0	0	0	0	0	0	0	0	0	0	0	bwa/0.5.7	774.52	1	-1	0.66	TRUE
CPCG0185	60	3+4	T3a	4.49	1	1921.47	79.18	15534.6	452.91	0.133	0	0	0	1	0	0	0	0	0	0	0	0	0	0	0	0	0	0	0	0	0	bwa/0.5.7	2064	0	-1	0.59	FALSE
CPCG0187	72.4	4+4	T1c	13	1	2078.85	119.32	22991.9	828.01	0.073	1	0	0	0	0	0	0	0	0	0	0	0	0	0	0	0	0	0	0	0	1	bwa/0.5.7	2901.44	1	-1	0.89	TRUE
CPCG0188	59	4+5	T2c	7.23	0	2202.35	89.99	25035.8	638.01	0	0	0	0	0	0	0	0	0	0	0	0	0	0	0	0	0	0	0	0	0	0	bwa/0.5.7	1510.32	0	-1	0.76	FALSE
CPCG0189	57.4	3+4	T2b	6.52	5	2523.89	102.02	26654.4	775.6	0.389	1	0	0	1	0	0	0	0	0	0	0	0	1	0	0	0	0	0	0	1	0	bwa/0.5.7	2036.8	0	-1	0.72	FALSE
CPCG0190	74.1	3+4	T3a	4.3	1	3002.16	117.98	23557.5	623.93	0.097	0	0	0	0	0	0	0	0	0	0	1	0	0	0	0	0	0	0	0	0	0	bwa/0.5.7	2020.36	0	0	0.36	TRUE
CPCG0191	60.7	4+3	T3a	11.1	0	1834.4	94.75	21490.7	646.17	0	0	0	0	0	0	0	0	0	0	0	0	0	0	0	0	0	0	0	0	0	0	bwa/0.5.7	1722.16	0	-1	0.62	TRUE
CPCG0194	69.8	3+4	T1c	8.7	0	1901.55	196.32	7805.15	255.37	0	0	0	0	0	0	0	0	0	0	0	0	0	0	0	0	0	0	0	0	0	0	bwa-mem/0.7.12	522.09	0	-1	0.85	FALSE
CPCG0196	52.5	4+3	T3b	4.88	2	3327.15	151.6	12536	343.95	0.351	1	0	0	0	0	0	0	0	0	0	0	0	0	0	0	0	1	1	0	0	1	bwa/0.5.7	1513.8	0	0	0.89	TRUE
CPCG0198	60.7	3+4	T2a	5.2	1	3099.65	146.67	29684.5	829.49	0.073	1	0	0	0	0	0	0	0	0	0	0	0	0	0	0	0	0	0	0	1	0	bwa-mem/0.7.12	262.8	0	0	0.88	FALSE
CPCG0199	74.2	4+3	T2a	6.3	0	2826.11	107.59	21647.3	676.99	0	0	0	0	0	0	0	0	0	0	0	0	0	0	0	0	0	0	0	0	0	0	bwa/0.5.7	259.5	0	0	0.35	TRUE
CPCG0201	63.4	4+3	T1c	1.6	2	3002.98	97.47	39114.2	1120.3	0.108	0	1	0	0	0	0	1	0	0	0	0	0	0	0	0	0	0	0	0	0	0	bwa/0.5.7	271.2	0	-1	0.82	FALSE
CPCG0204	75.7	3+4	T1b	9.7	3	3464.6	105.94	10867.3	270.65	0.669	1	0	0	1	0	0	1	0	0	0	0	0	0	0	0	0	0	1	0	0	1	bwa-mem/0.7.12	991.44	0	-1	0.88	TRUE
CPCG0205	65	3+4	T2a	20.4	1	1544.7	101.98	17086.3	532.21	0.113	1	0	0	0	0	0	0	0	0	0	0	0	0	0	0	0	0	1	1	0	1	bwa/0.5.7	203.44	0	-1	0.27	TRUE
CPCG0206	66.9	4+3	T1c	8	1	2110.22	103.11	19211.1	687.44	0.088	1	0	0	0	0	0	0	0	0	0	0	0	0	0	0	0	0	1	0	0	1	bwa/0.5.7	335.52	1	-1	0.16	FALSE
CPCG0208	60.4	3+4	T2c	5.7	0	2030.64	102.22	27846.3	833.35	0	0	0	0	0	0	0	0	0	0	0	0	0	0	0	0	0	0	0	0	0	0	bwa/0.5.7	2304.48	0	-1	0.83	FALSE
CPCG0210	51.4	4+3	T2c	3.51	0	2301.46	125.14	13751.7	428.21	0	0	0	0	0	0	0	0	0	0	0	0	0	0	0	0	0	0	0	0	0	0	bwa/0.5.7	1001.2	0	-1	0.3	TRUE
CPCG0211	75.2	3+4	T2a	4.5	3	1966.24	89.91	20019.9	601.45	0.301	0	0	0	1	0	0	0	1	0	0	0	0	1	0	0	0	0	0	0	0	0	bwa/0.5.7	1000	0	-1	0.53	TRUE
CPCG0212	71.2	3+4	T1c	7	1	1851.09	99.03	9954.72	600.39	0.101	0	1	0	0	0	0	0	0	0	0	0	0	0	0	0	0	0	0	0	0	0	bwa/0.5.7	1001.64	0	-1	0.85	TRUE
CPCG0213	67.2	3+4	T2a	9.3	3	2302.15	113.57	11806.2	356.88	0.507	0	0	1	0	0	1	0	0	0	0	1	0	0	0	0	0	0	0	0	0	0	bwa/0.5.7	1515.8	0	-1	0.23	TRUE
CPCG0217	61.5	3+3	T3b	6.5	3	2862.32	126.84	22997.4	613.9	0.295	0	0	0	0	1	0	0	0	0	0	1	0	0	0	0	1	0	0	0	0	0	bwa/0.5.7	1002.56	0	0	0.2	TRUE
CPCG0232	71.6	3+4	T3a	8.15	1	1888.72	96.56	16843.7	497.16	0.121	0	0	0	0	0	0	0	0	0	0	1	0	0	0	0	0	0	0	0	0	0	bwa/0.5.7	2006	0	-1	0.79	FALSE
CPCG0233	70.3	4+3	T3a	4.63	2	2754.55	124.79	31553	914.29	0.132	0	1	0	0	0	1	0	0	0	0	0	0	0	0	0	0	0	0	0	0	0	bwa/0.5.7	2015.2	0	-1	0.63	FALSE
CPCG0234	70.1	3+4	T1c	5.7	2	2178.87	107.66	12593.3	446.63	0.27	0	0	0	0	0	0	0	0	0	0	1	0	0	0	1	0	0	0	0	0	0	bwa/0.5.7	500	0	0	0.93	FALSE
CPCG0235	59.2	4+4	T3a	8.04	0	3220.53	123.34	37607.4	1206.8	0	0	0	0	0	0	0	0	0	0	0	0	0	0	0	0	0	0	0	0	0	0	bwa/0.5.7	2000	1	-1	0.81	TRUE
CPCG0236	59.1	4+3	T3a	10.92	1	2509.78	114.9	30744.4	900.49	0.067	0	0	0	0	0	0	0	0	0	0	1	0	0	0	0	0	0	0	0	0	0	bwa/0.5.7	388.8	1	-1	0.51	TRUE
CPCG0237	60.4	3+3	T2a	10.7	1	1916.74	100.66	21603.4	479.47	0.126	0	0	0	0	0	0	0	0	0	0	1	0	0	0	0	0	0	0	0	0	0	bwa-mem/0.7.12	635.75	0	0	0.88	TRUE
CPCG0238	55.6	3+4	T3a	7.92	0	2171.64	86.06	14799.9	386.3	0	0	0	0	0	0	0	0	0	0	0	0	0	0	0	0	0	0	0	0	0	0	bwa/0.5.7	2000	0	0	0.6	TRUE
CPCG0241	66.6	3+4	T3a	5.64	0	1392.4	81.71	19837	522.61	0	0	0	0	0	0	0	0	0	0	0	0	0	0	0	0	0	0	0	0	0	0	bwa/0.5.7	2000	0	-1	1	TRUE
CPCG0242	56	4+3	T3a	4	3	2229.79	104.54	21398	618.51	0.293	1	0	0	0	0	0	1	0	0	0	1	0	0	0	0	0	0	1	1	0	1	bwa/0.5.7	618	1	-1	0.69	TRUE
CPCG0243	63.7	3+3	T2b	13.6	0	2108.3	101.41	27303.7	705.69	0	0	0	0	0	0	0	0	0	0	0	0	0	0	0	0	0	0	0	0	0	0	bwa-mem/0.7.12	1498	0	0	0.87	FALSE
CPCG0246	60.6	3+3	T2c	5.64	0	3078.8	106.59	21908.6	586.08	0	0	0	0	0	0	0	0	0	0	0	0	0	0	0	0	0	0	0	0	0	0	bwa/0.5.7	339	0	0	0.15	TRUE
CPCG0248	54.2	3+4	T3a	5.1	1	2177.55	87.09	13487.4	357.01	0.169	0	0	0	1	0	0	0	0	0	0	0	0	0	0	0	0	0	0	0	0	0	bwa/0.5.7	394.8	0	-1	0.65	FALSE
CPCG0249	66.1	3+4	T3b	7.1	2	1341.68	70.87	23315.6	637.4	0.189	0	0	0	0	0	0	0	0	0	0	0	1	0	0	1	0	0	0	0	0	0	bwa/0.5.7	563.4	0	-1	0.64	TRUE
CPCG0250	62	3+3	T2c	4.23	1	2919.61	104.25	14478.6	435.33	0.139	1	0	0	0	0	0	0	0	0	0	0	0	0	0	0	0	0	0	0	1	0	bwa/0.5.7	1500	0	0	0.37	FALSE
CPCG0251	52.1	3+4	T2c	13.41	1	2438.75	116.04	26111.1	713.14	0.085	0	0	0	0	0	0	0	0	0	0	0	0	1	0	0	0	0	0	0	0	0	bwa/0.5.7	1000	0	0	0.23	FALSE
CPCG0255	72	3+3	T2c	6.9	0	1692.11	105.24	47617	1404.64	0	0	0	0	0	0	0	0	0	0	0	0	0	0	0	0	0	0	0	0	0	0	bwa/0.5.7	259.2	0	0	0.64	FALSE
CPCG0256	63.9	3+4	T3a	7.32	3	2237.41	94.99	18998.2	574.56	0.315	1	0	0	0	0	0	0	0	1	0	0	0	0	0	0	0	0	1	0	1	1	bwa/0.5.7	429	0	-1	0.2	FALSE
CPCG0257	75.3	3+3	T2a	8	0	1875.56	96.61	30453.9	801.83	0	0	0	0	0	0	0	0	0	0	0	0	0	0	0	0	0	0	0	0	0	0	bwa-mem/0.7.12	1006.4	0	-1	0.86	TRUE
CPCG0258	49.2	3+3	T2c	5.13	0	2816.13	137.62	27975	645.84	0	0	0	0	0	0	0	0	0	0	0	0	0	0	0	0	0	0	0	0	0	0	bwa/0.5.7	1500	0	-1	0.27	FALSE
CPCG0259	55.9	3+3	T3a	11.65	1	2343.37	112.81	25185.2	787.31	0.077	1	0	0	0	0	0	0	0	0	0	0	0	0	0	0	0	0	0	0	1	0	bwa/0.5.7	279	0	0	0.16	FALSE
CPCG0260	65.3	4+3	T2b	6.59	0	2215.3	114.94	16393.6	439.11	0	0	0	0	0	0	0	0	0	0	0	0	0	0	0	0	0	0	0	0	0	0	bwa/0.5.7	1500	0	0	0.55	FALSE
CPCG0262	63	3+4	T2c	5.7	2	1748.24	96.8	22867	665.8	0.181	0	0	0	0	0	0	1	0	0	0	0	0	0	0	1	0	0	0	0	0	0	bwa/0.5.7	253.2	0	-1	0.81	FALSE
CPCG0263	66.4	3+3	T2a	13.9	1	2153.77	90.92	14025.9	376.94	0.16	1	0	0	0	0	0	0	0	0	0	0	0	0	0	0	0	0	0	0	0	1	bwa/0.5.7	85.2	0	-1	0.31	FALSE
CPCG0265	63.2	3+3	T3a	9.34	1	2865.36	125.95	24767.3	746.34	0.081	0	0	0	0	0	1	0	0	0	0	0	0	0	0	0	0	0	0	0	0	0	bwa/0.5.7	287.4	0	-1	0.76	FALSE
CPCG0266	66.1	3+4	T2c	1.74	1	1989.51	109.53	12392.6	357.7	0.169	0	0	0	0	0	0	0	0	0	0	0	0	0	1	0	0	0	0	0	0	0	bwa/0.5.7	306.6	0	-1	0.19	FALSE
CPCG0267	44.5	3+4	T2c	17.1	1	2632.29	102.84	12520.1	321.02	0.188	0	0	0	0	0	0	1	0	0	0	0	0	0	0	0	0	0	0	0	0	0	bwa/0.5.7	271.2	0	0	0.3	FALSE
CPCG0268	59.3	3+3	T3a	12.35	1	1783.77	89.65	20844.9	632.34	0.095	0	0	0	1	0	0	0	0	0	0	0	0	0	0	0	0	0	0	0	0	0	bwa/0.5.7	268.4	0	0	0.22	TRUE
CPCG0269	68.3	3+3	T2c	13.21	4	1862.44	75.85	20396.5	578.59	0.417	1	0	1	0	0	0	0	0	0	0	0	0	0	0	1	0	0	0	0	1	0	bwa/0.5.7	110.4	0	-1	0.75	FALSE
CPCG0324	64.7	3+4	T3a	12.1	2	1627.2	96.53	15641.5	461.67	0.262	0	0	0	0	1	0	0	0	1	0	0	0	0	0	0	0	0	0	0	0	0	bwa/0.5.7	416.5	0	-1	0.31	TRUE
CPCG0331	69.9	3+4	T3a	11.08	3	2214.28	118.64	22194.1	685.07	0.264	0	0	0	0	1	0	0	0	1	0	0	0	1	0	0	0	0	0	0	0	0	bwa/0.5.7	312.2	0	-1	0.22	FALSE
CPCG0334	53.7	3+4	T3a	7.41	0	2205.65	120.17	17649.3	526.22	0	0	0	0	0	0	0	0	0	0	0	0	0	0	0	0	0	0	0	0	0	0	bwa/0.5.7	318.5	0	-1	0.66	FALSE
CPCG0336	60.9	3+3	T3a	9.08	1	2531.23	122.84	22760.1	619.98	0.097	0	0	0	0	0	0	0	0	0	0	1	0	0	0	0	0	0	0	0	0	0	bwa/0.5.7	445.9	0	0	0.23	FALSE
CPCG0339	57.7	3+4	T3a	14.29	2	2439.27	109.25	21027.2	575.8	0.21	0	0	0	0	1	0	1	0	0	0	0	0	0	0	0	0	0	0	0	0	0	bwa/0.5.7	342	1	0	0.23	FALSE
CPCG0340	62	3+4	T2c	4.41	2	3925.02	145.3	28167.6	940.05	0.128	0	0	1	0	0	0	0	0	1	0	0	0	0	0	0	0	0	0	0	0	0	bwa/0.5.7	588	0	-1	0.62	FALSE
CPCG0341	56.8	4+3	T2c	11.3	0	1780	96.57	13179.1	450.01	0	0	0	0	0	0	0	0	0	0	0	0	0	0	0	0	0	0	0	0	0	0	bwa/0.5.7	543.9	0	-1	0.53	FALSE
CPCG0342	52.2	4+3	T3a	6.3	1	2051.9	102.5	42684.1	1317.94	0.046	1	0	0	0	0	0	0	0	0	0	0	0	0	0	0	0	0	0	0	0	0	bwa/0.5.7	310.1	0	0	0.27	FALSE
CPCG0344	60.9	3+3	T2c	5.5	1	2169.22	107.1	21245.2	644.68	0.094	1	0	0	0	0	0	0	0	0	0	0	0	0	0	0	0	0	0	0	0	0	bwa/0.5.7	363.6	0	0	0.28	FALSE
CPCG0345	60.4	3+4	T3b	6.6	1	2076.81	85.49	23445.5	669.58	0.09	0	0	0	0	0	0	0	0	0	0	0	0	0	0	0	0	1	0	0	0	0	bwa/0.5.7	489	1	1	0.78	FALSE
CPCG0346	59.7	3+4	T3a	6.5	2	3160.71	122.58	17265.9	361.98	0.334	0	0	1	1	0	0	0	0	0	0	0	0	0	0	0	0	0	0	0	0	0	bwa/0.5.7	484.2	0	0	0.26	FALSE
CPCG0348	57	3+4	T3a	4.22	0	2469.37	105.23	19175.6	627.9	0	0	0	0	0	0	0	0	0	0	0	0	0	0	0	0	0	0	0	0	0	0	bwa/0.5.7	246	0	-1	0.67	FALSE
CPCG0349	61.8	4+4	T2c	7.1	1	3936.14	141.05	29956.4	876.02	0.069	0	0	0	0	0	0	0	0	0	0	0	0	0	0	1	0	0	0	0	0	0	bwa/0.5.7	253	0	-1	0.61	FALSE
CPCG0350	53.2	4+3	T3b	39.47	1	3186.42	175.12	16436.5	553.25	0.109	0	0	0	0	0	0	0	0	0	0	0	0	1	0	0	0	0	0	0	0	0	bwa/0.5.7	297.6	0	-1	0.79	FALSE
CPCG0352	55.5	4+3	T2c	9.1	2	4267.8	210.29	21746	629.93	0.192	1	0	0	0	0	0	0	0	0	0	1	0	0	0	0	0	0	0	0	1	0	bwa/0.5.7	271.2	0	-1	0.63	FALSE
CPCG0353	65.6	3+4	T3b	9	0	5165.99	171.98	15483	445.09	0	0	0	0	0	0	0	0	0	0	0	0	0	0	0	0	0	0	0	0	0	0	bwa/0.5.7	250.8	0	0	0.51	TRUE
CPCG0354	61.4	3+4	T2c	6.7	0	10612.5	369.9	15967.2	479.46	0	0	0	0	0	0	0	0	0	0	0	0	0	0	0	0	0	0	0	0	0	0	bwa/0.5.7	298	0	-1	0.25	FALSE
CPCG0355	55.5	3+3	T2c	6.7	2	10942.8	413.22	24203.7	722.52	0.167	1	0	1	0	0	0	0	0	0	0	0	0	0	0	0	0	0	0	0	1	0	bwa/0.5.7	256	0	0	0.15	FALSE
CPCG0356	51.6	4+3	T2c	8.49	3	5522.17	183.24	24184.8	758.82	0.239	0	0	1	0	0	0	0	0	0	0	0	0	1	0	1	0	0	0	0	0	0	bwa/0.5.7	277.6	0	-1	0.61	FALSE
CPCG0357	59.1	3+4	T2c	3.11	0	2936.46	144.62	13756	432.86	0	0	0	0	0	0	0	0	0	0	0	0	0	0	0	0	0	0	0	0	0	0	bwa/0.5.7	346.2	0	0	0.69	FALSE
CPCG0358	68.8	3+4	T2a	5.88	1	11783.1	558.8	19095.4	640.92	0.094	0	0	0	0	1	0	0	0	0	0	0	0	0	0	0	0	0	0	0	0	0	bwa/0.5.7	265.5	0	0	0.27	FALSE
CPCG0360	66.2	3+4	T3b	14	0	2459.98	102.12	20880.2	626.95	0	0	0	0	0	0	0	0	0	0	0	0	0	0	0	0	0	0	0	0	0	0	bwa/0.5.7	252.8	0	-1	0.23	FALSE
CPCG0361	70.1	3+4	T3a	4.6	1	4085.15	171.45	23547.5	424.85	0.142	0	0	0	0	0	0	0	0	0	0	1	0	0	0	0	0	0	0	0	0	0	bwa/0.5.7	347.4	0	-1	0.31	FALSE
CPCG0362	57.6	3+4	T3b	8.77	0	5073.01	232.26	16830.4	543.17	0	0	0	0	0	0	0	0	0	0	0	0	0	0	0	0	0	0	0	0	0	0	bwa/0.5.7	330.4	0	0	0.38	TRUE
CPCG0363	56.6	3+4	T2c	4.27	0	3803.3	134.64	22238.6	676.72	0	0	0	0	0	0	0	0	0	0	0	0	0	0	0	0	0	0	0	0	0	0	bwa/0.5.7	277.2	0	0	0.32	FALSE
CPCG0364	63.2	3+3	T3a	8.11	0	2119.11	90.51	32021.9	585.73	0	0	0	0	0	0	0	0	0	0	0	0	0	0	0	0	0	0	0	0	0	0	bwa/0.5.7	237.2	0	0	0.7	FALSE
CPCG0365	71.7	3+3	T2c	4.23	0	2595.34	108	20792.3	560.3	0	0	0	0	0	0	0	0	0	0	0	0	0	0	0	0	0	0	0	0	0	0	bwa/0.5.7	2361.68	0	0	0.13	FALSE
CPCG0366	60.5	3+4	T3a	15	0	2832.85	118.99	10542.6	284.93	0	0	0	0	0	0	0	0	0	0	0	0	0	0	0	0	0	0	0	0	0	0	bwa/0.5.7	1542	0	-1	0.6	FALSE
CPCG0368	63.7	3+3	T2c	4.39	1	3212.27	136.26	26323.3	795.63	0.076	1	0	0	0	0	0	0	0	0	0	0	0	0	0	0	0	0	0	0	1	0	bwa/0.5.7	309.4	0	0	0.2	FALSE
CPCG0369	63.7	3+4	T3a	7.18	0	4818.33	216.57	21784.1	636.84	0	0	0	0	0	0	0	0	0	0	0	0	0	0	0	0	0	0	0	0	0	0	bwa/0.5.7	294.6	1	-1	0.72	FALSE
CPCG0371	60.7	3+4	T3a	7.52	0	6744.86	304.1	15628.5	492.43	0	0	0	0	0	0	0	0	0	0	0	0	0	0	0	0	0	0	0	0	0	0	bwa/0.5.7	355.68	0	-1	0.61	FALSE
CPCG0372	60.2	3+4	T2c	4	1	3635.5	178.11	22791.2	726.25	0.083	0	0	0	0	0	0	0	0	0	0	0	1	0	0	0	0	0	0	0	0	0	bwa/0.5.7	304	0	0	0.28	FALSE
CPCG0373	59.8	3+4	T2c	4.9	0	6165.27	290.47	15628.5	478.66	0	0	0	0	0	0	0	0	0	0	0	0	0	0	0	0	0	0	0	0	0	0	bwa/0.5.7	350.4	0	0	0.33	FALSE
CPCG0374	63.6	3+3	T2c	4.7	1	5552.69	251.7	30129	839.05	0.072	0	0	0	0	0	0	0	0	1	0	0	0	0	0	0	0	0	0	0	0	0	bwa/0.5.7	309.6	0	0	0.19	FALSE
CPCG0375	70.2	3+3	T2c	7.01	0	5556.59	228.69	30332	1023.21	0	0	0	0	0	0	0	0	0	0	0	0	0	0	0	0	0	0	0	0	0	0	bwa/0.5.7	428	0	0	0.47	FALSE
CPCG0377	76.9	4+4	T2c	6.9	1	5674.91	238.24	24080.1	701.87	0.086	0	0	0	0	0	0	0	0	1	0	0	0	0	0	0	0	0	0	0	0	0	bwa/0.5.7	315	0	-1	0.28	TRUE
CPCG0378	69.1	3+4	T3b	8.7	1	6663.66	277.53	25862.6	756.27	0.08	0	0	0	0	0	0	0	0	0	0	0	0	0	1	0	0	0	0	0	0	0	bwa/0.5.7	288	0	-1	0.63	FALSE
CPCG0379	68.6	3+4	T3a	14.6	1	3991.82	194.66	16985.8	471.18	0.128	0	0	0	0	0	0	0	0	0	0	1	0	0	0	0	0	0	0	0	0	0	bwa/0.5.7	536.2	1	-1	0.77	TRUE
CPCG0380	58.1	3+4	T2c	6.29	1	3479.34	177.05	23339.2	716.88	0.084	0	0	0	0	0	0	0	0	0	0	0	0	0	0	0	1	0	0	0	0	0	bwa/0.5.7	282.6	1	-1	0.55	FALSE
CPCG0381	64.9	3+4	T2c	5.76	0	4173.25	180.55	18670.6	576.26	0	0	0	0	0	0	0	0	0	0	0	0	0	0	0	0	0	0	0	0	0	0	bwa/0.5.7	280.8	0	0	0.26	TRUE
CPCG0382	71.1	4+4	T2c	6.8	0	3774.09	157.43	35627.8	1141.52	0	0	0	0	0	0	0	0	0	0	0	0	0	0	0	0	0	0	0	0	0	0	bwa/0.5.7	598	1	1	0.69	TRUE
CPCG0387	67.1	4+3	T2c	4.52	2	6376.56	286.84	18213.4	529.95	0.228	0	1	1	0	0	0	0	0	0	0	0	0	0	0	0	0	0	0	0	0	0	bwa/0.5.7	348	0	0	0.49	FALSE
CPCG0388	54.5	3+4	T3a	2.5	1	2485.18	106.06	22595.6	707.36	0.085	0	0	0	0	1	0	0	0	0	0	0	0	0	0	0	0	0	0	0	0	0	bwa/0.5.7	673	0	-1	0.74	FALSE
CPCG0391	60.8	3+3	T2c	5.3	0	6416.64	265.25	17324.3	438.19	0	0	0	0	0	0	0	0	0	0	0	0	0	0	0	0	0	0	0	0	0	0	bwa/0.5.7	374.4	0	0	0.21	FALSE
CPCG0392	61.4	3+4	T3b	19.5	0	1868.71	87.57	18631.4	511.01	0	0	0	0	0	0	0	0	0	0	0	0	0	0	0	0	0	0	0	0	0	0	bwa/0.5.7	1180	0	0	0.7	TRUE
CPCG0401	58.1	3+4	T2c	3.6	0	4357.69	191.91	17145.6	532.82	0	0	0	0	0	0	0	0	0	0	0	0	0	0	0	0	0	0	0	0	0	0	bwa/0.5.7	603	0	0	0.15	TRUE
CPCG0404	56.2	3+4	T2c	3.6	1	5948.57	243.78	40464.9	1098.8	0.055	1	0	0	0	0	0	0	0	0	0	0	0	0	0	0	0	0	0	0	1	0	bwa/0.5.7	754	0	0	0.71	FALSE
CPCG0407	57.9	3+4	T2a	11.5	2	3378.68	206.76	17177.2	477.4	0.253	0	0	0	0	0	0	1	0	0	1	0	0	0	0	0	0	0	0	0	0	0	bwa/0.5.7	588	0	-1	0.77	TRUE
CPCG0408	67.9	4+4	T2c	3.47	0	6495.59	276.71	22309.9	641.83	0	0	0	0	0	0	0	0	0	0	0	0	0	0	0	0	0	0	0	0	0	0	bwa/0.5.7	326	0	-1	0.13	FALSE
CPCG0409	59.1	3+4	T3a	6.3	1	2922.04	173.92	28278	742.69	0.081	0	0	0	0	0	0	1	0	0	0	0	0	0	0	0	0	0	0	0	0	0	bwa/0.5.7	399	0	-1	0.31	FALSE
CPCG0410	62	3+4	T2c	5	3	5203.82	217.73	26133.8	741.72	0.244	0	0	0	0	1	0	0	0	1	0	1	0	0	0	0	0	0	0	0	0	0	bwa/0.5.7	392	0	-1	0.27	FALSE
CPCG0411	45.7	4+3	T2c	10.55	0	4019.65	163.77	14003	424.03	0	0	0	0	0	0	0	0	0	0	0	0	0	0	0	0	0	0	0	0	0	0	bwa/0.5.7	445.2	0	0	0.12	FALSE
CPCG0412	58.7	4+3	T2a	3.36	3	2780.6	164.49	15645.1	479.17	0.378	0	0	1	1	0	0	0	0	0	0	0	0	0	0	0	0	0	0	0	0	0	bwa/0.5.7	422	0	-1	0.63	FALSE
CPCG0413	59.1	3+4	T2c	6.89	0	3915.74	186.91	21079.7	737.96	0	0	0	0	0	0	0	0	0	0	0	0	0	0	0	0	0	0	0	0	0	0	bwa/0.5.7	442.4	0	0	0.51	FALSE
CPCG0414	43.8	4+3	T2c	5.4	0	3877.37	172.59	15891.4	508.01	0	0	0	0	0	0	0	0	0	0	0	0	0	0	0	0	0	0	0	0	0	0	bwa/0.5.7	336	0	0	0.17	FALSE
Weischenfeldt-EOPC-010	46	3+4	T2c	6	2	3077.42	136	8577.51	368.3	0.328	0	1	0	0	0	0	0	0	0	0	0	0	1	0	0	0	0	0	0	0	0	bwa/0.5.7	NA	NA	NA	NA	NA
Weischenfeldt-EOPC-011	48	3+4	T2c	4.8	0	1839.24	123	4632.61	299.45	0	0	0	0	0	0	0	0	0	0	0	0	0	0	0	0	0	0	0	0	0	0	bwa/0.5.7	NA	0	0	NA	NA
Weischenfeldt-EOPC-02	51	3+4	T2c	23.8	0	3352.84	200.42	5115.26	370.21	0	0	0	0	0	0	0	0	0	0	0	0	0	0	0	0	0	0	0	0	0	0	bwa/0.5.7	NA	0	-1	NA	NA
Weischenfeldt-EOPC-03	46	5+4	T3a	12	1	3258.08	237.37	17967.1	528.61	0.114	0	0	0	0	0	0	1	0	0	0	0	0	0	0	0	0	0	0	0	0	0	bwa/0.5.7	NA	1	-1	NA	NA
Weischenfeldt-EOPC-04	51	4+3	T3b	72	2	5386.42	163.11	6291.77	427.88	0.282	1	0	0	1	0	0	0	0	0	0	0	0	0	0	0	0	0	0	0	1	0	bwa/0.5.7	NA	0	0	NA	NA
Weischenfeldt-EOPC-05	50	3+4	T3a	5	1	1840.62	119.72	4111.36	258.28	0.234	1	0	0	0	0	0	0	0	0	0	0	0	0	0	0	0	0	0	0	1	0	bwa/0.5.7	NA	0	0	NA	NA
Weischenfeldt-EOPC-06	38	3+4	T3b	18.2	0	2104.12	103.53	4020.19	193.78	0	0	0	0	0	0	0	0	0	0	0	0	0	0	0	0	0	0	0	0	0	0	bwa/0.5.7	NA	0	0	NA	NA
Weischenfeldt-EOPC-07	49	3+4	T2c	5.4	4	1995.09	130.76	5886.36	375.09	0.644	0	1	0	1	0	0	0	0	0	1	0	1	0	0	0	0	0	0	0	0	0	bwa/0.5.7	NA	0	-1	NA	NA
Weischenfeldt-EOPC-08	44	3+4	T2c	7.8	0	3107.47	196.85	7331.15	347.3	0	0	0	0	0	0	0	0	0	0	0	0	0	0	0	0	0	0	0	0	0	0	bwa/0.5.7	NA	0	0	NA	NA
Weischenfeldt-EOPC-09	48	3+4	T2c	5.1	0	4594.3	228.69	6755.4	408.36	0	0	0	0	0	0	0	0	0	0	0	0	0	0	0	0	0	0	0	0	0	0	bwa/0.5.7	NA	0	0	NA	NA
ICGC_PCA001	45	3+4	T3a	30	0	2827.22	128.51	9654.26	459.73	0	0	0	0	0	0	0	0	0	0	0	0	0	0	0	0	0	0	0	0	0	0	bwa-mem/0.7.8-r455	NA	0	-1	NA	NA
ICGC_PCA012	48	3+4	T2c	4.8	0	1901.03	126.74	4799.33	309.63	0	0	0	0	0	0	0	0	0	0	0	0	0	0	0	0	0	0	0	0	0	0	bwa-mem/0.7.8-r455	NA	0	-1	NA	NA
ICGC_PCA013	45	3+4	T2c	NA	1	4499.82	243.23	17577.1	491.46	0.123	0	1	0	0	0	0	0	0	0	0	0	0	0	0	0	0	0	0	0	0	0	bwa-mem/0.7.8-r455	NA	0	0	NA	NA
ICGC_PCA014	45	3+4	T2a	NA	0	3804.42	234.55	11582.8	254.76	0	0	0	0	0	0	0	0	0	0	0	0	0	0	0	0	0	0	0	0	0	0	bwa-mem/0.7.8-r455	NA	0	0	NA	NA
ICGC_PCA015	48	3+4	T3b	NA	1	4139.76	232.51	7798.35	183.08	0.33	1	0	0	0	0	0	0	0	0	0	0	0	0	0	0	0	0	1	0	0	1	bwa-mem/0.7.8-r455	NA	0	-1	NA	NA
ICGC_PCA016	44	3+4	T2a	NA	0	3967.64	227.96	7782.91	217.1	0	0	0	0	0	0	0	0	0	0	0	0	0	0	0	0	0	0	0	0	0	0	bwa-mem/0.7.8-r455	NA	0	-1	NA	NA
ICGC_PCA017	48	3+4	T2c	13.2	0	4965.55	264.69	4464.28	233.37	0	0	0	0	0	0	0	0	0	0	0	0	0	0	0	0	0	0	0	0	0	0	bwa-mem/0.7.8-r455	NA	0	0	NA	NA
ICGC_PCA018	49	3+3	T2c	4.6	0	7169.97	300.19	3978.88	198.99	0	0	0	0	0	0	0	0	0	0	0	0	0	0	0	0	0	0	0	0	0	0	bwa-mem/0.7.8-r455	NA	0	0	NA	NA
ICGC_PCA019	46	3+4	T2c	6.74	0	4594.35	256.45	4238.89	224.99	0	0	0	0	0	0	0	0	0	0	0	0	0	0	0	0	0	0	0	0	0	0	bwa-mem/0.7.8-r455	NA	0	0	NA	NA
ICGC_PCA020	49	3+3	T3a	NA	0	2643.11	166.23	11609.6	317.25	0	0	0	0	0	0	0	0	0	0	0	0	0	0	0	0	0	0	0	0	0	0	bwa-mem/0.7.8-r455	NA	NA	NA	NA	NA
ICGC_PCA021	45	3+4	T2c	5.35	0	4498.3	208.64	4629.81	208.88	0	0	0	0	0	0	0	0	0	0	0	0	0	0	0	0	0	0	0	0	0	0	bwa-mem/0.7.8-r455	NA	0	0	NA	NA
ICGC_PCA022	49	3+4	T2c	5.88	0	5958.51	222.46	4028.03	195.82	0	0	0	0	0	0	0	0	0	0	0	0	0	0	0	0	0	0	0	0	0	0	bwa-mem/0.7.8-r455	NA	0	0	NA	NA
ICGC_PCA023	50	3+4	T2c	2.56	1	7928.37	330.28	10306.4	373.49	0.162	0	0	0	0	0	0	0	0	0	0	0	0	0	1	0	0	0	0	0	0	0	bwa-mem/0.7.8-r455	NA	0	0	NA	NA
ICGC_PCA024	43	3+4	T2c	11.7	0	2382.34	115.03	4937.3	219.63	0	0	0	0	0	0	0	0	0	0	0	0	0	0	0	0	0	0	0	0	0	0	bwa-mem/0.7.8-r455	NA	0	0	NA	NA
ICGC_PCA025	47	3+4	T2c	9.79	0	1837.06	111.03	4018.61	211.56	0	0	0	0	0	0	0	0	0	0	0	0	0	0	0	0	0	0	0	0	0	0	bwa-mem/0.7.8-r455	NA	0	-1	NA	NA
ICGC_PCA026	48	3+3	T2c	3.8	1	2183.34	127.53	5286.37	267.53	0.226	0	0	0	0	0	0	0	0	0	0	0	0	0	0	0	1	0	0	0	0	0	bwa-mem/0.7.8-r455	NA	0	0	NA	NA
ICGC_PCA027	49	3+4	T2c	NA	0	3878.45	187.36	4240.61	224.61	0	0	0	0	0	0	0	0	0	0	0	0	0	0	0	0	0	0	0	0	0	0	bwa-mem/0.7.8-r455	NA	0	-1	NA	NA
ICGC_PCA028	40	3+4	T2c	NA	0	4063.62	213.65	4881.5	229.56	0	0	0	0	0	0	0	0	0	0	0	0	0	0	0	0	0	0	0	0	0	0	bwa-mem/0.7.8-r455	NA	0	0	NA	NA
ICGC_PCA029	48	4+3	T3b	15.5	3	4670.4	178.6	5589.59	213.38	0.849	0	0	0	0	1	0	0	0	0	0	0	0	1	0	0	1	0	0	0	0	0	bwa-mem/0.7.8-r455	NA	0	0	NA	NA
ICGC_PCA030	48	4+3	T3b	62.4	0	4655.41	178.99	9524.12	361.17	0	0	0	0	0	0	0	0	0	0	0	0	0	0	0	0	0	0	0	0	0	0	bwa-mem/0.7.8-r455	NA	1	-1	NA	NA
ICGC_PCA031	48	3+4	T2c	22.5	1	5953.36	222.93	6554.49	230.1	0.262	1	0	0	0	0	0	0	0	0	0	0	0	0	0	0	0	0	1	1	0	1	bwa-mem/0.7.8-r455	NA	0	-1	NA	NA
ICGC_PCA032	44	3+4	T2a	4.23	5	3258.41	177.67	3955.93	NA	NA	1	0	0	1	1	0	0	0	1	0	0	0	0	0	0	0	0	1	0	1	1	bwa-mem/0.7.8-r455	NA	0	0	NA	NA
ICGC_PCA033	43	3+4	T2c	5	0	2815.95	163.29	4980.66	NA	NA	0	0	0	0	0	0	0	0	0	0	0	0	0	0	0	0	0	0	0	0	0	bwa-mem/0.7.8-r455	NA	0	0	NA	NA
ICGC_PCA034	46	3+4	T2c	5.27	0	2350.99	119.31	6313.81	278.94	0	0	0	0	0	0	0	0	0	0	0	0	0	0	0	0	0	0	0	0	0	0	bwa-mem/0.7.8-r455	NA	NA	NA	NA	NA
ICGC_PCA035	49	4+3	T3b	70.43	0	4548.29	245.85	13510.3	773.12	0	0	0	0	0	0	0	0	0	0	0	0	0	0	0	0	0	0	0	0	0	0	bwa-mem/0.7.8-r455	NA	0	-1	NA	NA
ICGC_PCA036	57	3+4	T3a	6.52	2	4422.45	175.49	9231.92	362.04	0.333	0	0	0	0	0	0	0	1	0	0	1	0	0	0	0	0	0	0	0	0	0	bwa-mem/0.7.8-r455	NA	0	0	NA	NA
ICGC_PCA037	50	3+4	T3a	6.98	0	3709.63	NA	15562.3	884.22	0	0	0	0	0	0	0	0	0	0	0	0	0	0	0	0	0	0	0	0	0	0	bwa-mem/0.7.8-r455	NA	1	-1	NA	NA
ICGC_PCA038	49	3+4	T2c	3.99	0	6205.3	250.06	5214.15	244.34	0	0	0	0	0	0	0	0	0	0	0	0	0	0	0	0	0	0	0	0	0	0	bwa-mem/0.7.8-r455	NA	NA	NA	NA	NA
ICGC_PCA040	50	3+3	T2c	6.13	0	6296.73	263.24	5967.76	246.35	0	0	0	0	0	0	0	0	0	0	0	0	0	0	0	0	0	0	0	0	0	0	bwa-mem/0.7.8-r455	NA	NA	NA	NA	NA
ICGC_PCA041	48	5+4	T4	58	1	4421.8	231.63	3387.42	149.19	0.405	0	0	0	0	0	0	0	0	1	0	0	0	0	0	0	0	0	0	0	0	0	bwa-mem/0.7.8-r455	NA	0	-1	NA	NA
ICGC_PCA043	47	4+5	NA	NA	0	2911.35	169.46	8698.75	373.5	0	0	0	0	0	0	0	0	0	0	0	0	0	0	0	0	0	0	0	0	0	0	bwa-mem/0.7.8-r455	NA	1	-1	NA	NA
ICGC_PCA044	48	4+3	T2c	12	0	4142.43	244.97	9927.41	377.83	0	0	0	0	0	0	0	0	0	0	0	0	0	0	0	0	0	0	0	0	0	0	bwa-mem/0.7.8-r455	NA	0	0	NA	NA
ICGC_PCA045	47	3+4	T2c	7.65	0	4123.21	245.79	8784.67	374.29	0	0	0	0	0	0	0	0	0	0	0	0	0	0	0	0	0	0	0	0	0	0	bwa-mem/0.7.8-r455	NA	0	0	NA	NA
ICGC_PCA046	49	3+4	T2c	9.36	0	3982.15	229.12	6158.4	185.33	0	0	0	0	0	0	0	0	0	0	0	0	0	0	0	0	0	0	0	0	0	0	bwa-mem/0.7.8-r455	NA	NA	NA	NA	NA
ICGC_PCA048	50	3+3	T2a	8.2	1	5147.5	253.07	5545.16	212.13	0.285	0	0	0	0	0	0	0	0	0	0	0	0	1	0	0	0	0	0	0	0	0	bwa-mem/0.7.8-r455	NA	0	-1	NA	NA
ICGC_PCA049	48	3+3	T2c	6.09	0	5441.71	196.27	7249.09	272.27	0	0	0	0	0	0	0	0	0	0	0	0	0	0	0	0	0	0	0	0	0	0	bwa-mem/0.7.8-r455	NA	0	-1	NA	NA
ICGC_PCA050	48	3+4	T2c	NA	0	3497.67	145.98	6475.02	261.19	0	0	0	0	0	0	0	0	0	0	0	0	0	0	0	0	0	0	0	0	0	0	bwa-mem/0.7.8-r455	NA	0	0	NA	NA
ICGC_PCA051	41	3+4	T2c	NA	1	2606.4	108.46	5413.56	230.22	0.262	0	0	0	0	1	0	0	0	0	0	0	0	0	0	0	0	0	0	0	0	0	bwa-mem/0.7.8-r455	NA	0	0	NA	NA
ICGC_PCA052	40	3+4	T2c	NA	0	6947.3	264.31	5799.31	233.8	0	0	0	0	0	0	0	0	0	0	0	0	0	0	0	0	0	0	0	0	0	0	bwa-mem/0.7.8-r455	NA	NA	NA	NA	NA
ICGC_PCA053	48	4+3	T2c	9.9	0	6203.75	230.88	6614	259.63	0	0	0	0	0	0	0	0	0	0	0	0	0	0	0	0	0	0	0	0	0	0	bwa-mem/0.7.8-r455	NA	NA	NA	NA	NA
ICGC_PCA054	50	3+4	T2c	6.4	0	4053.86	213.7	5865.11	232.88	0	0	0	0	0	0	0	0	0	0	0	0	0	0	0	0	0	0	0	0	0	0	bwa-mem/0.7.8-r455	NA	0	0	NA	NA
ICGC_PCA055	48	3+4	T2c	6.15	0	4154.49	242.1	6373.99	292.45	0	0	0	0	0	0	0	0	0	0	0	0	0	0	0	0	0	0	0	0	0	0	bwa-mem/0.7.8-r455	NA	0	0	NA	NA
ICGC_PCA056	47	3+4	T2c	NA	0	4748.29	193.29	6807.71	319.99	0	0	0	0	0	0	0	0	0	0	0	0	0	0	0	0	0	0	0	0	0	0	bwa-mem/0.7.8-r455	NA	0	0	NA	NA
ICGC_PCA057	50	3+4	T2c	5.07	1	4296.18	220.09	6351.99	288.2	0.209	0	0	0	1	0	0	0	0	0	0	0	0	0	0	0	0	0	0	0	0	0	bwa-mem/0.7.8-r455	NA	NA	NA	NA	NA
ICGC_PCA058	47	3+4	T2c	5.4	0	4131.73	204.29	7484.18	298.12	0	0	0	0	0	0	0	0	0	0	0	0	0	0	0	0	0	0	0	0	0	0	bwa-mem/0.7.8-r455	NA	NA	NA	NA	NA
ICGC_PCA059	47	3+4	T2c	14.1	0	2733.23	113.62	5098.51	228.84	0	0	0	0	0	0	0	0	0	0	0	0	0	0	0	0	0	0	0	0	0	0	bwa-mem/0.7.8-r455	NA	0	-1	NA	NA
ICGC_PCA060	41	3+3	T2c	5.74	1	7267.63	285.01	9625.05	360.89	0.167	0	0	0	0	0	0	0	0	0	0	0	0	1	0	0	0	0	0	0	0	0	bwa-mem/0.7.8-r455	NA	0	-1	NA	NA
ICGC_PCA061	47	3+4	T2a	6.47	0	6088.55	256.58	5563.43	213.36	0	0	0	0	0	0	0	0	0	0	0	0	0	0	0	0	0	0	0	0	0	0	bwa-mem/0.7.8-r455	NA	NA	NA	NA	NA
ICGC_PCA062	45	3+4	T2c	8.21	0	5973.57	232.62	10047.6	405.8	0	0	0	0	0	0	0	0	0	0	0	0	0	0	0	0	0	0	0	0	0	0	bwa-mem/0.7.8-r455	NA	0	0	NA	NA
ICGC_PCA063	46	3+4	T2c	13	0	3077.46	177.38	8342.93	352.02	0	0	0	0	0	0	0	0	0	0	0	0	0	0	0	0	0	0	0	0	0	0	bwa-mem/0.7.8-r455	NA	NA	NA	NA	NA
ICGC_PCA064	47	3+3	T2a	5.3	0	6441.14	398.83	10255.3	420.64	0	0	0	0	0	0	0	0	0	0	0	0	0	0	0	0	0	0	0	0	0	0	bwa-mem/0.7.8-r455	NA	0	-1	NA	NA
ICGC_PCA065	48	3+4	T2c	8.9	2	1325.05	75.46	11750	619.56	0.195	1	0	0	0	0	0	0	0	0	0	1	0	0	0	0	0	0	0	0	1	0	bwa-mem/0.7.8-r455	NA	1	0	NA	NA
ICGC_PCA068	50	3+4	T2c	12.9	1	5040.31	276.33	5742.06	236.93	0.255	0	0	0	0	1	0	0	0	0	0	0	0	0	0	0	0	0	0	0	0	0	bwa-mem/0.7.8-r455	NA	0	0	NA	NA
ICGC_PCA069	50	4+3	T3a	6.45	0	2451.17	143.26	5556.66	262.17	0	0	0	0	0	0	0	0	0	0	0	0	0	0	0	0	0	0	0	0	0	0	bwa-mem/0.7.8-r455	NA	0	-1	NA	NA
ICGC_PCA070	47	3+4	T2c	5.2	1	3953.56	231.81	5395.4	260.33	0.232	0	0	0	0	1	0	0	0	0	0	0	0	0	0	0	0	0	0	0	0	0	bwa-mem/0.7.8-r455	NA	0	0	NA	NA
ICGC_PCA071	49	4+3	T2c	24.5	1	3776.54	223.33	6539.71	301.58	0.2	1	0	0	0	0	0	0	0	0	0	0	0	0	0	0	0	0	0	0	0	1	bwa-mem/0.7.8-r455	NA	0	-1	NA	NA
ICGC_PCA072	49	3+4	T2c	11	0	4492.12	269.55	6647.67	314.24	0	0	0	0	0	0	0	0	0	0	0	0	0	0	0	0	0	0	0	0	0	0	bwa-mem/0.7.8-r455	NA	0	-1	NA	NA
ICGC_PCA074	42	3+4	T2c	5.7	0	3321.15	251.03	5395.89	300.36	0	0	0	0	0	0	0	0	0	0	0	0	0	0	0	0	0	0	0	0	0	0	bwa-mem/0.7.8-r455	NA	0	0	NA	NA
ICGC_PCA075	40	3+3	T2a	5.4	2	5151.89	266.66	5965.86	338.87	0.356	0	0	0	0	1	0	0	0	0	0	1	0	0	0	0	0	0	0	0	0	0	bwa-mem/0.7.8-r455	NA	NA	NA	NA	NA
ICGC_PCA076	49	3+4	T2c	NA	0	3491.55	192.11	3316.82	213.37	0	0	0	0	0	0	0	0	0	0	0	0	0	0	0	0	0	0	0	0	0	0	bwa-mem/0.7.8-r455	NA	NA	NA	NA	NA
ICGC_PCA077	44	4+3	T2a	5.48	0	7752.06	405.76	8308.19	337.25	0	0	0	0	0	0	0	0	0	0	0	0	0	0	0	0	0	0	0	0	0	0	bwa-mem/0.7.8-r455	NA	0	-1	NA	NA
ICGC_PCA078	47	3+4	T2c	16	0	4355.82	237.7	3346.03	133.55	0	0	0	0	0	0	0	0	0	0	0	0	0	0	0	0	0	0	0	0	0	0	bwa-mem/0.7.8-r455	NA	0	0	NA	NA
ICGC_PCA079	46	3+4	T2c	6.3	0	6685.66	343.82	2601.73	105.83	0	0	0	0	0	0	0	0	0	0	0	0	0	0	0	0	0	0	0	0	0	0	bwa-mem/0.7.8-r455	NA	NA	NA	NA	NA
ICGC_PCA081	50	4+5	T3b	13	1	2714.44	116.32	4814.68	183.35	0.329	0	0	0	0	0	0	0	0	1	0	0	0	0	0	0	0	0	0	0	0	0	bwa-mem/0.7.8-r455	NA	0	-1	NA	NA
ICGC_PCA082	41	5+4	T3b	7.5	0	6940.57	290.7	5926.09	232.03	0	0	0	0	0	0	0	0	0	0	0	0	0	0	0	0	0	0	0	0	0	0	bwa-mem/0.7.8-r455	NA	0	0	NA	NA
ICGC_PCA083	45	3+4	T2c	16	1	11499.2	500.95	3934.47	165.31	0.365	0	0	0	0	1	0	0	0	0	0	0	0	0	0	0	0	0	0	0	0	0	bwa-mem/0.7.8-r455	NA	0	-1	NA	NA
ICGC_PCA084	45	5+4	T3b	NA	0	5001.32	177.57	5497.65	205.17	0	0	0	0	0	0	0	0	0	0	0	0	0	0	0	0	0	0	0	0	0	0	bwa-mem/0.7.8-r455	NA	1	-1	NA	NA
ICGC_PCA085	47	3+4	T2c	NA	0	3163.24	117.88	5796.65	222.73	0	0	0	0	0	0	0	0	0	0	0	0	0	0	0	0	0	0	0	0	0	0	bwa-mem/0.7.8-r455	NA	0	0	NA	NA
ICGC_PCA086	50	4+3	T3b	NA	1	2093.52	79.68	7527.37	284.86	0.212	0	0	0	0	0	0	0	0	0	0	0	0	0	0	1	0	0	0	0	0	0	bwa-mem/0.7.8-r455	NA	0	-1	NA	NA
ICGC_PCA087	45	3+3	T2c	NA	0	4426.2	173.41	6051.99	237.24	0	0	0	0	0	0	0	0	0	0	0	0	0	0	0	0	0	0	0	0	0	0	bwa-mem/0.7.8-r455	NA	NA	NA	NA	NA
ICGC_PCA088	43	3+3	T2c	NA	0	4838.29	172.92	4928.1	189.51	0	0	0	0	0	0	0	0	0	0	0	0	0	0	0	0	0	0	0	0	0	0	bwa-mem/0.7.8-r455	NA	NA	NA	NA	NA
ICGC_PCA089	48	3+4	T2c	NA	0	3071.35	125.49	5624.6	219.75	0	0	0	0	0	0	0	0	0	0	0	0	0	0	0	0	0	0	0	0	0	0	bwa-mem/0.7.8-r455	NA	NA	NA	NA	NA
ICGC_PCA090	40	3+4	T2c	NA	0	3773.1	133.25	7026.47	285.17	0	0	0	0	0	0	0	0	0	0	0	0	0	0	0	0	0	0	0	0	0	0	bwa-mem/0.7.8-r455	NA	NA	NA	NA	NA
ICGC_PCA091	50	3+4	T2c	NA	1	7940.39	357.03	6353.35	326.23	0.185	0	1	0	0	0	0	0	0	0	0	0	0	0	0	0	0	0	0	0	0	0	bwa-mem/0.7.8-r455	NA	1	0	NA	NA
ICGC_PCA094	45	3+4	T2c	NA	0	1580.49	110.87	4981.62	249.77	0	0	0	0	0	0	0	0	0	0	0	0	0	0	0	0	0	0	0	0	0	0	bwa-mem/0.7.8-r455	NA	NA	NA	NA	NA
ICGC_PCA095	50	3+3	T2c	NA	1	2460.92	179.24	5146.51	196.13	0.308	0	0	0	0	0	0	0	0	0	0	0	0	0	0	1	0	0	0	0	0	0	bwa-mem/0.7.8-r455	NA	0	0	NA	NA
ICGC_PCA096	49	3+3	T2a	NA	0	2575.05	190.82	6107.44	232.27	0	0	0	0	0	0	0	0	0	0	0	0	0	0	0	0	0	0	0	0	0	0	bwa-mem/0.7.8-r455	NA	0	-1	NA	NA
ICGC_PCA097	48	3+3	T2a	8.5	1	3853.91	280.28	8780.53	391.46	0.154	1	0	0	0	0	0	0	0	0	0	0	0	0	0	0	0	0	0	0	1	0	bwa-mem/0.7.8-r455	NA	NA	NA	NA	NA
ICGC_PCA098	45	4+5	T3a	NA	3	4548.38	376.83	6023.84	308.36	0.587	1	0	0	0	0	1	0	0	0	0	0	0	0	0	0	0	0	0	0	1	0	bwa-mem/0.7.8-r455	NA	0	-1	NA	NA
ICGC_PCA102	48	3+3	T2c	NA	0	3897.72	304.27	6101.24	299.3	0	0	0	0	0	0	0	0	0	0	0	0	0	0	0	0	0	0	0	0	0	0	bwa-mem/0.7.8-r455	NA	0	0	NA	NA
ICGC_PCA103	48	3+3	T2c	NA	1	3976.32	300.1	7233.16	338.95	0.178	0	1	0	0	0	0	0	0	0	0	0	0	0	0	0	0	0	0	0	0	0	bwa-mem/0.7.8-r455	NA	NA	NA	NA	NA
ICGC_PCA104	44	3+4	T2a	NA	0	3427.5	247.03	5674.02	243.73	0	0	0	0	0	0	0	0	0	0	0	0	0	0	0	0	0	0	0	0	0	0	bwa-mem/0.7.8-r455	NA	0	0	NA	NA
ICGC_PCA105	49	3+4	T2c	NA	0	4097.07	175.58	7762.64	289.33	0	0	0	0	0	0	0	0	0	0	0	0	0	0	0	0	0	0	0	0	0	0	bwa-mem/0.7.8-r455	NA	NA	NA	NA	NA
ICGC_PCA106	43	3+4	T2c	NA	0	8923.14	375	5921.86	250.34	0	0	0	0	0	0	0	0	0	0	0	0	0	0	0	0	0	0	0	0	0	0	bwa-mem/0.7.8-r455	NA	0	0	NA	NA
ICGC_PCA107	47	3+3	T2c	NA	0	4825.85	196.81	6644.75	252.32	0	0	0	0	0	0	0	0	0	0	0	0	0	0	0	0	0	0	0	0	0	0	bwa-mem/0.7.8-r455	NA	0	0	NA	NA
ICGC_PCA108	50	3+4	T3a	NA	0	6116.57	213.75	8639.65	317.23	0	0	0	0	0	0	0	0	0	0	0	0	0	0	0	0	0	0	0	0	0	0	bwa-mem/0.7.8-r455	NA	1	0	NA	NA
ICGC_PCA110	48	3+3	T2c	NA	0	5878.11	243.55	4948.4	329.78	0	0	0	0	0	0	0	0	0	0	0	0	0	0	0	0	0	0	0	0	0	0	bwa-mem/0.7.8-r455	NA	0	0	NA	NA
ICGC_PCA111	43	3+4	T2c	NA	0	7863.32	459.98	7416.78	309.48	0	0	0	0	0	0	0	0	0	0	0	0	0	0	0	0	0	0	0	0	0	0	bwa-mem/0.7.8-r455	NA	0	0	NA	NA
ICGC_PCA112	47	4+3	T3b	NA	0	2980.66	168.21	5585.02	262.95	0	0	0	0	0	0	0	0	0	0	0	0	0	0	0	0	0	0	0	0	0	0	bwa-mem/0.7.8-r455	NA	0	-1	NA	NA
ICGC_PCA113	48	4+5	T3b	NA	0	2915.6	229.57	4126.11	223.7	0	0	0	0	0	0	0	0	0	0	0	0	0	0	0	0	0	0	0	0	0	0	bwa-mem/0.7.8-r455	NA	0	0	NA	NA
ICGC_PCA116	46	3+4	T3a	NA	0	4955.88	254.74	7505.96	283.24	0	0	0	0	0	0	0	0	0	0	0	0	0	0	0	0	0	0	0	0	0	0	bwa-mem/0.7.8-r455	NA	0	0	NA	NA
ICGC_PCA118	50	3+3	T2c	NA	1	3994.34	192.73	8046.52	337.81	0.179	1	0	0	0	0	0	0	0	0	0	0	0	0	0	0	0	0	1	0	0	1	bwa-mem/0.7.8-r455	NA	0	-1	NA	NA
ICGC_PCA121	44	3+4	T2c	NA	0	5487.62	190.05	7985.31	261.26	0	0	0	0	0	0	0	0	0	0	0	0	0	0	0	0	0	0	0	0	0	0	bwa-mem/0.7.8-r455	NA	NA	NA	NA	NA
ICGC_PCA122	50	4+3	T3b	NA	1	4089.29	139.16	16881.6	274.74	0.22	0	0	0	0	0	1	0	0	0	0	0	0	0	0	0	0	0	0	0	0	0	bwa-mem/0.7.8-r455	NA	0	-1	NA	NA
ICGC_PCA123	46	3+4	T3a	NA	1	6229.33	201.83	23838.9	390.26	0.155	0	0	0	0	0	0	0	0	0	0	0	0	0	1	0	0	0	0	0	0	0	bwa-mem/0.7.8-r455	NA	0	-1	NA	NA
ICGC_PCA124	46	3+4	T3a	NA	0	3088.17	103.27	18666.6	289.76	0	0	0	0	0	0	0	0	0	0	0	0	0	0	0	0	0	0	0	0	0	0	bwa-mem/0.7.8-r455	NA	0	0	NA	NA
ICGC_PCA125	44	5+4	T4	NA	3	6218.51	206.29	37206.4	513.19	0.353	1	0	0	0	1	1	0	0	0	0	0	0	0	0	0	0	0	0	0	0	0	bwa-mem/0.7.8-r455	NA	1	0	NA	NA
ICGC_PCA126	47	4+3	T3b	NA	0	4562.1	264.16	18594.5	589.83	0	0	0	0	0	0	0	0	0	0	0	0	0	0	0	0	0	0	0	0	0	0	bwa-mem/0.7.8-r455	NA	0	0	NA	NA
ICGC_PCA127	49	3+4	T2c	NA	0	3722.96	213.53	9790.9	314.37	0	0	0	0	0	0	0	0	0	0	0	0	0	0	0	0	0	0	0	0	0	0	bwa-mem/0.7.8-r455	NA	0	0	NA	NA
ICGC_PCA129	49	4+5	T2c	NA	0	4966.04	279.15	13371.3	395.19	0	0	0	0	0	0	0	0	0	0	0	0	0	0	0	0	0	0	0	0	0	0	bwa-mem/0.7.8-r455	NA	1	-1	NA	NA
ICGC_PCA130	46	3+4	T3a	NA	0	1157.65	64.66	10770.6	318.28	0	0	0	0	0	0	0	0	0	0	0	0	0	0	0	0	0	0	0	0	0	0	bwa-mem/0.7.8-r455	NA	0	0	NA	NA
ICGC_PCA131	50	3+4	T2c	NA	0	3322.29	180.76	9669.45	304.17	0	0	0	0	0	0	0	0	0	0	0	0	0	0	0	0	0	0	0	0	0	0	bwa-mem/0.7.8-r455	NA	NA	NA	NA	NA
ICGC_PCA132	48	3+4	T3b	NA	0	2513.39	153.77	8557.46	261.06	0	0	0	0	0	0	0	0	0	0	0	0	0	0	0	0	0	0	0	0	0	0	bwa-mem/0.7.8-r455	NA	0	-1	NA	NA
ICGC_PCA133	49	3+3	T2c	NA	0	4382.32	287.84	11193.9	325.5	0	0	0	0	0	0	0	0	0	0	0	0	0	0	0	0	0	0	0	0	0	0	bwa-mem/0.7.8-r455	NA	NA	NA	NA	NA
ICGC_PCA134	48	3+4	T2c	NA	0	3757.47	228.28	6793.07	225.09	0	0	0	0	0	0	0	0	0	0	0	0	0	0	0	0	0	0	0	0	0	0	bwa-mem/0.7.8-r455	NA	0	-1	NA	NA
ICGC_PCA135	47	3+4	T2c	NA	0	3768.45	222.46	13255.5	269.37	0	0	0	0	0	0	0	0	0	0	0	0	0	0	0	0	0	0	0	0	0	0	bwa-mem/0.7.8-r455	NA	NA	NA	NA	NA
ICGC_PCA136	47	3+4	T2c	NA	0	2273.13	136.73	7783.32	234.65	0	0	0	0	0	0	0	0	0	0	0	0	0	0	0	0	0	0	0	0	0	0	bwa-mem/0.7.8-r455	NA	0	0	NA	NA
ICGC_PCA137	49	3+4	T2c	NA	0	2698.04	168.42	9615.6	308.54	0	0	0	0	0	0	0	0	0	0	0	0	0	0	0	0	0	0	0	0	0	0	bwa-mem/0.7.8-r455	NA	NA	NA	NA	NA
ICGC_PCA138	48	3+4	T2c	NA	0	2118.75	133.68	4218.26	91.54	0	0	0	0	0	0	0	0	0	0	0	0	0	0	0	0	0	0	0	0	0	0	bwa-mem/0.7.8-r455	NA	0	0	NA	NA
ICGC_PCA140	45	3+3	T2c	NA	1	5669.67	169.93	8477.17	179.01	0.337	0	1	0	0	0	0	0	0	0	0	0	0	0	0	0	0	0	0	0	0	0	bwa-mem/0.7.8-r455	NA	0	0	NA	NA
ICGC_PCA141	49	3+4	T2c	NA	0	3703.42	235.29	3519.06	75.73	0	0	0	0	0	0	0	0	0	0	0	0	0	0	0	0	0	0	0	0	0	0	bwa-mem/0.7.8-r455	NA	0	0	NA	NA
ICGC_PCA142	46	5+4	T4	NA	1	6249.11	397.65	14694.7	479.36	0.126	0	0	0	0	0	0	1	0	0	0	0	0	0	0	0	0	0	0	0	0	0	bwa-mem/0.7.8-r455	NA	0	-1	NA	NA
ICGC_PCA143	48	3+4	T3a	NA	0	4739.26	144.27	10439.3	324.05	0	0	0	0	0	0	0	0	0	0	0	0	0	0	0	0	0	0	0	0	0	0	bwa-mem/0.7.8-r455	NA	0	0	NA	NA
ICGC_PCA144	46	3+4	T2c	NA	0	9066.31	138.77	6515.96	203.56	0	0	0	0	0	0	0	0	0	0	0	0	0	0	0	0	0	0	0	0	0	0	bwa-mem/0.7.8-r455	NA	0	-1	NA	NA
ICGC_PCA145	32	3+3	T2a	NA	0	2457.97	155.08	6448.05	207.27	0	0	0	0	0	0	0	0	0	0	0	0	0	0	0	0	0	0	0	0	0	0	bwa-mem/0.7.8-r455	NA	NA	NA	NA	NA
ICGC_PCA148	46	3+4	T3a	NA	0	2547.86	139.34	7361.85	134.86	0	0	0	0	0	0	0	0	0	0	0	0	0	0	0	0	0	0	0	0	0	0	bwa-mem/0.7.8-r455	NA	0	-1	NA	NA
ICGC_PCA149	45	4+3	T2c	NA	0	2529.97	148.52	7028.07	222.41	0	0	0	0	0	0	0	0	0	0	0	0	0	0	0	0	0	0	0	0	0	0	bwa-mem/0.7.8-r455	NA	0	0	NA	NA
ICGC_PCA150	40	3+3	T2c	NA	0	3151.92	193.85	8846	287.53	0	0	0	0	0	0	0	0	0	0	0	0	0	0	0	0	0	0	0	0	0	0	bwa-mem/0.7.8-r455	NA	0	0	NA	NA
ICGC_PCA151	49	3+4	T3a	NA	0	2056.8	131.17	6984.15	214.76	0	0	0	0	0	0	0	0	0	0	0	0	0	0	0	0	0	0	0	0	0	0	bwa-mem/0.7.8-r455	NA	0	0	NA	NA
ICGC_PCA152	45	3+4	T2c	NA	0	4032.42	251.71	9519.33	318	0	0	0	0	0	0	0	0	0	0	0	0	0	0	0	0	0	0	0	0	0	0	bwa-mem/0.7.8-r455	NA	0	0	NA	NA
ICGC_PCA153	50	3+4	T2c	NA	0	2467.2	149.3	9858.98	310.71	0	0	0	0	0	0	0	0	0	0	0	0	0	0	0	0	0	0	0	0	0	0	bwa-mem/0.7.8-r455	NA	0	-1	NA	NA
ICGC_PCA154	48	3+4	T2c	NA	0	2957.33	171.59	9626.51	308.59	0	0	0	0	0	0	0	0	0	0	0	0	0	0	0	0	0	0	0	0	0	0	bwa-mem/0.7.8-r455	NA	NA	NA	NA	NA
ICGC_PCA155	45	3+4	T2a	NA	1	917.007	53.64	9799.51	306.62	0.197	0	0	0	0	0	0	0	0	0	0	0	0	1	0	0	0	0	0	0	0	0	bwa-mem/0.7.8-r455	NA	0	-1	NA	NA
ICGC_PCA156	45	3+4	T2c	NA	1	4236.17	251.78	10226.1	408.15	0.148	0	0	0	0	0	0	0	0	0	0	0	0	0	1	0	0	0	0	0	0	0	bwa-mem/0.7.8-r455	NA	0	0	NA	NA
ICGC_PCA157	44	3+3	T2a	NA	0	3006.29	197.59	9086.25	313.43	0	0	0	0	0	0	0	0	0	0	0	0	0	0	0	0	0	0	0	0	0	0	bwa-mem/0.7.8-r455	NA	0	0	NA	NA
ICGC_PCA158	45	4+3	T3a	NA	0	4184.84	226.94	9004.93	281.4	0	0	0	0	0	0	0	0	0	0	0	0	0	0	0	0	0	0	0	0	0	0	bwa-mem/0.7.8-r455	NA	NA	NA	NA	NA
ICGC_PCA159	44	4+3	T2c	NA	0	4889.47	341.56	10928.6	327.3	0	0	0	0	0	0	0	0	0	0	0	0	0	0	0	0	0	0	0	0	0	0	bwa-mem/0.7.8-r455	NA	0	0	NA	NA
ICGC_PCA160	50	4+3	T2c	NA	0	2034.2	133.7	12007.2	363.41	0	0	0	0	0	0	0	0	0	0	0	0	0	0	0	0	0	0	0	0	0	0	bwa-mem/0.7.8-r455	NA	0	-1	NA	NA
ICGC_PCA161	48	4+5	T3b	NA	2	1916.61	124.46	5272.41	182.18	0.663	0	1	0	0	1	0	0	0	0	0	0	0	0	0	0	0	0	0	0	0	0	bwa-mem/0.7.8-r455	NA	NA	NA	NA	NA
ICGC_PCA162	50	3+4	T2c	NA	0	3516.02	220.23	7845.21	239.88	0	0	0	0	0	0	0	0	0	0	0	0	0	0	0	0	0	0	0	0	0	0	bwa-mem/0.7.8-r455	NA	0	0	NA	NA
ICGC_PCA163	45	3+4	T2c	NA	1	3013.52	175.46	8769.99	268.11	0.225	0	0	0	0	1	0	0	0	0	0	0	0	0	0	0	0	0	0	0	0	0	bwa-mem/0.7.8-r455	NA	0	0	NA	NA
ICGC_PCA164	50	3+4	T3a	NA	0	4510.1	265.14	5838.26	354.37	0	0	0	0	0	0	0	0	0	0	0	0	0	0	0	0	0	0	0	0	0	0	bwa-mem/0.7.8-r455	NA	0	-1	NA	NA
ICGC_PCA165	48	3+4	T2c	NA	0	2058.3	125.77	12277.9	379.59	0	0	0	0	0	0	0	0	0	0	0	0	0	0	0	0	0	0	0	0	0	0	bwa-mem/0.7.8-r455	NA	0	-1	NA	NA
ICGC_PCA166	47	4+3	T2a	NA	2	2459.89	154.71	6601.8	206.31	0.585	1	0	0	0	0	0	0	0	0	0	0	0	0	0	1	0	0	1	0	0	1	bwa-mem/0.7.8-r455	NA	0	-1	NA	NA
ICGC_PCA167	43	3+4	T2c	NA	0	3481.01	216.01	11925.1	357.9	0	0	0	0	0	0	0	0	0	0	0	0	0	0	0	0	0	0	0	0	0	0	bwa-mem/0.7.8-r455	NA	0	0	NA	NA
ICGC_PCA168	50	3+4	T2a	NA	1	4869.54	314.27	12045.6	279.19	0.216	0	0	0	0	0	0	0	0	0	0	1	0	0	0	0	0	0	0	0	0	0	bwa-mem/0.7.8-r455	NA	0	-1	NA	NA
ICGC_PCA169	46	3+4	T3a	NA	2	5858.35	390.95	17049.7	470.86	0.256	1	0	0	0	0	0	0	0	0	0	0	0	0	0	0	0	0	1	0	1	1	bwa-mem/0.7.8-r455	NA	0	0	NA	NA
ICGC_PCA170	51	4+3	T2c	NA	2	3144.62	246.06	17963.1	324.48	0.372	1	0	0	0	0	0	0	0	0	0	1	0	0	0	0	0	0	0	0	1	0	bwa-mem/0.7.8-r455	NA	NA	NA	NA	NA
ICGC_PCA171	50	3+4	T2c	NA	1	5702.95	322.93	12983.8	353.49	0.171	0	0	0	0	0	0	1	0	0	0	0	0	0	0	0	0	0	0	0	0	0	bwa-mem/0.7.8-r455	NA	0	0	NA	NA
ICGC_PCA172	43	3+3	T2c	NA	0	6141.82	341.59	6015.86	166	0	0	0	0	0	0	0	0	0	0	0	0	0	0	0	0	0	0	0	0	0	0	bwa-mem/0.7.8-r455	NA	0	-1	NA	NA
ICGC_PCA173	46	3+4	T2c	NA	0	6063	355.91	17240.8	463.59	0	0	0	0	0	0	0	0	0	0	0	0	0	0	0	0	0	0	0	0	0	0	bwa-mem/0.7.8-r455	NA	0	0	NA	NA
ICGC_PCA174	51	3+4	T3b	NA	1	4700.36	278.37	9175.36	260.85	0.231	0	1	0	0	0	0	0	0	0	0	0	0	0	0	0	0	0	0	0	0	0	bwa-mem/0.7.8-r455	NA	0	-1	NA	NA
ICGC_PCA175	48	4+3	T3a	NA	0	3023.26	179.85	8788.83	257.43	0	0	0	0	0	0	0	0	0	0	0	0	0	0	0	0	0	0	0	0	0	0	bwa-mem/0.7.8-r455	NA	0	-1	NA	NA
ICGC_PCA176	47	5+5	T4	NA	0	5185.27	302.08	4916.06	139.5	0	0	0	0	0	0	0	0	0	0	0	0	0	0	0	0	0	0	0	0	0	0	bwa-mem/0.7.8-r455	NA	NA	NA	NA	NA
ICGC_PCA177	46	3+4	T3a	NA	0	1713.44	98.87	6854.12	210.6	0	0	0	0	0	0	0	0	0	0	0	0	0	0	0	0	0	0	0	0	0	0	bwa-mem/0.7.8-r455	NA	0	0	NA	NA
ICGC_PCA178	51	3+3	T2a	NA	0	1792.49	105.66	8523.97	279.43	0	0	0	0	0	0	0	0	0	0	0	0	0	0	0	0	0	0	0	0	0	0	bwa-mem/0.7.8-r455	NA	NA	NA	NA	NA
ICGC_PCA179	45	3+4	T2c	NA	0	4142.21	236.83	9055.59	271.86	0	0	0	0	0	0	0	0	0	0	0	0	0	0	0	0	0	0	0	0	0	0	bwa-mem/0.7.8-r455	NA	0	-1	NA	NA
ICGC_PCA180	51	3+4	T2c	NA	2	2446.26	139.43	12616	389.92	0.31	0	1	0	0	0	0	0	0	0	0	1	0	0	0	0	0	0	0	0	0	0	bwa-mem/0.7.8-r455	NA	0	0	NA	NA
ICGC_PCA181	51	3+4	T2c	NA	0	9884.16	557.48	7422.03	250.36	0	0	0	0	0	0	0	0	0	0	0	0	0	0	0	0	0	0	0	0	0	0	bwa-mem/0.7.8-r455	NA	0	0	NA	NA
ICGC_PCA182	51	3+4	T2c	NA	1	3777.99	213.81	13779.1	421.64	0.143	0	0	0	0	1	0	0	0	0	0	0	0	0	0	0	0	0	0	0	0	0	bwa-mem/0.7.8-r455	NA	0	0	NA	NA
ICGC_PCA183	52	3+4	T3a	NA	1	2994.8	167.45	5766.19	151.34	0.399	1	0	0	0	0	0	0	0	0	0	0	0	0	0	0	0	0	0	0	0	0	bwa-mem/0.7.8-r455	NA	0	-1	NA	NA
ICGC_PCA184	51	3+4	T2c	NA	2	4889.25	277.56	8793.69	249.22	0.484	1	0	0	0	0	0	0	0	0	0	0	0	0	0	0	0	0	0	0	1	0	bwa-mem/0.7.8-r455	NA	0	0	NA	NA
ICGC_PCA185	51	3+3	T2c	NA	1	6046.69	350.23	10357	285.87	0.211	0	0	0	0	0	0	1	0	0	0	0	0	0	0	0	0	0	0	0	0	0	bwa-mem/0.7.8-r455	NA	NA	NA	NA	NA
ICGC_PCA186	51	3+4	T2c	NA	0	8935.55	150.08	16333.1	498.49	0	0	0	0	0	0	0	0	0	0	0	0	0	0	0	0	0	0	0	0	0	0	bwa-mem/0.7.8-r455	NA	0	0	NA	NA
ICGC_PCA187	46	3+3	T2c	NA	1	24761.9	420.19	8581.43	266.01	0.227	0	0	0	0	0	1	0	0	0	0	0	0	0	0	0	0	0	0	0	0	0	bwa-mem/0.7.8-r455	NA	NA	NA	NA	NA
ICGC_PCA188	48	3+4	T2c	NA	0	6424.8	115.1	3947.88	116.18	0	0	0	0	0	0	0	0	0	0	0	0	0	0	0	0	0	0	0	0	0	0	bwa-mem/0.7.8-r455	NA	NA	NA	NA	NA
ICGC_PCA189	51	3+4	T2c	NA	0	11625.9	211	9484.56	293.64	0	0	0	0	0	0	0	0	0	0	0	0	0	0	0	0	0	0	0	0	0	0	bwa-mem/0.7.8-r455	NA	0	0	NA	NA
ICGC_PCA190	51	4+3	T2c	NA	0	10871.4	206.33	5180.94	169.2	0	0	0	0	0	0	0	0	0	0	0	0	0	0	0	0	0	0	0	0	0	0	bwa-mem/0.7.8-r455	NA	0	0	NA	NA
ICGC_PCA191	51	3+4	T2c	NA	0	2626.94	150.24	7651.09	232.7	0	0	0	0	0	0	0	0	0	0	0	0	0	0	0	0	0	0	0	0	0	0	bwa-mem/0.7.8-r455	NA	0	0	NA	NA
ICGC_PCA192	52	4+4	T3b	NA	1	3697.6	215.29	5591.91	171.06	0.353	0	0	0	1	0	0	0	0	0	0	0	0	0	0	0	0	0	0	0	0	0	bwa-mem/0.7.8-r455	NA	NA	NA	NA	NA
ICGC_PCA193	52	5+4	T3b	NA	3	4695.07	262	8394.14	253.71	0.714	0	1	0	0	0	0	0	0	0	0	0	0	0	0	0	1	1	0	0	0	0	bwa-mem/0.7.8-r455	NA	0	-1	NA	NA
ICGC_PCA194	52	3+4	T2c	NA	0	5640.21	314.13	16449.8	482.61	0	0	0	0	0	0	0	0	0	0	0	0	0	0	0	0	0	0	0	0	0	0	bwa-mem/0.7.8-r455	NA	0	0	NA	NA
ICGC_PCA195	47	3+3	T2c	NA	0	1946.43	109.94	6144.92	178.42	0	0	0	0	0	0	0	0	0	0	0	0	0	0	0	0	0	0	0	0	0	0	bwa-mem/0.7.8-r455	NA	NA	NA	NA	NA
ICGC_PCA196	52	4+5	T3b	NA	1	2681.47	146.21	4994.05	137.48	0.439	0	0	0	1	0	0	0	0	0	0	0	0	0	0	0	0	0	0	0	0	0	bwa-mem/0.7.8-r455	NA	NA	NA	NA	NA
ICGC_PCA197	50	3+4	T3a	NA	1	3413.79	183.69	10603.2	309.85	0.195	1	0	0	0	0	0	0	0	0	0	0	0	0	0	0	0	0	0	0	1	0	bwa-mem/0.7.8-r455	NA	0	0	NA	NA
ICGC_PCA198	52	4+5	T3b	NA	2	3070.23	172.58	10961.7	304.15	0.397	1	0	1	0	0	0	0	0	0	0	0	0	0	0	0	0	0	1	0	0	1	bwa-mem/0.7.8-r455	NA	NA	NA	NA	NA
ICGC_PCA199	51	3+4	T2c	NA	0	2438.98	141.68	13931.1	265.61	0	0	0	0	0	0	0	0	0	0	0	0	0	0	0	0	0	0	0	0	0	0	bwa-mem/0.7.8-r455	NA	NA	NA	NA	NA
ICGC_PCA200	47	3+4	T2c	NA	0	2912.99	178.33	25583.2	277.99	0	0	0	0	0	0	0	0	0	0	0	0	0	0	0	0	0	0	0	0	0	0	bwa-mem/0.7.8-r455	NA	NA	NA	NA	NA
TCGA-CH-5750	72	3+4	T2c	13.2	2	4645.1	256.1	8771.03	332.78	0.363	0	0	0	0	1	1	0	0	0	0	0	0	0	0	0	0	0	0	0	0	0	bwa/0.5.7	NA	0	0	NA	NA
TCGA-CH-5763	66	3+4	T3a	14.8	0	4837.75	275.63	9349.95	321.39	0	0	0	0	0	0	0	0	0	0	0	0	0	0	0	0	0	0	0	0	0	0	bwa/0.5.7	NA	NA	NA	NA	NA
TCGA-CH-5771	63	4+3	T2c	8.1	0	4387.57	267.28	6988.53	222.02	0	0	0	0	0	0	0	0	0	0	0	0	0	0	0	0	0	0	0	0	0	0	bwa/0.5.7	NA	NA	NA	NA	NA
TCGA-CH-5788	69	4+3	T3b	19.4	1	5554.92	288.62	21678.6	606.25	0.1	1	0	0	0	0	0	0	0	0	0	0	0	0	0	0	0	0	0	0	1	0	bwa/0.5.7	NA	0	-1	NA	NA
TCGA-CH-5789	61	3+4	T3a	5.7	0	7282.33	418.19	8021.94	306.89	0	0	0	0	0	0	0	0	0	0	0	0	0	0	0	0	0	0	0	0	0	0	bwa/0.5.7	NA	0	0	NA	NA
TCGA-EJ-5503	50	5+3	T3a	18.4	0	5531.64	289.41	7616.2	237.24	0	0	0	0	0	0	0	0	0	0	0	0	0	0	0	0	0	0	0	0	0	0	bwa/0.5.7	NA	NA	NA	NA	NA
TCGA-EJ-5506	67	5+3	T3b	7.2	2	4952.82	291.73	8754.14	336.74	0.359	1	0	0	0	0	1	0	0	0	0	0	0	0	0	0	0	0	0	0	1	0	bwa/0.5.7	NA	NA	NA	NA	NA
TCGA-EJ-7791	67	3+4	T2c	4.5	0	2665.12	159.65	7271.3	244.69	0	0	0	0	0	0	0	0	0	0	0	0	0	0	0	0	0	0	0	0	0	0	bwa/0.5.7	NA	0	0	NA	NA
TCGA-G9-6336	57	3+4	NA	10.6	2	2003.55	105.24	9463.51	334.99	0.36	0	0	0	0	0	0	0	0	0	0	0	0	1	0	0	0	0	0	0	0	0	bwa/0.5.7	NA	0	0	NA	NA
TCGA-G9-6365	71	3+4	T4	11.6	0	2230.56	107.99	9664.85	342.25	0	0	0	0	0	0	0	0	0	0	0	0	0	0	0	0	0	0	0	0	0	0	bwa/0.5.7	NA	0	0	NA	NA
TCGA-G9-6370	52	3+4	T3b	6.4	0	2373.22	120.83	8885.26	304.54	0	0	0	0	0	0	0	0	0	0	0	0	0	0	0	0	0	0	0	0	0	0	bwa/0.5.7	NA	0	0	NA	NA
TCGA-G9-7522	49	3+4	T2c	6.8	0	1974.77	115.85	5812.83	211.12	0	0	0	0	0	0	0	0	0	0	0	0	0	0	0	0	0	0	0	0	0	0	bwa/0.5.7	NA	0	0	NA	NA
TCGA-HC-7075	63	3+3	T2a	5.1	1	2362.13	136.21	8765.79	285.05	0.212	1	0	0	0	0	0	0	0	0	0	0	0	0	0	0	0	0	0	0	1	0	bwa/0.5.7	NA	0	0	NA	NA
TCGA-HC-7079	51	3+4	T3a	5.5	0	2660.98	143.62	4529.49	170.1	0	0	0	0	0	0	0	0	0	0	0	0	0	0	0	0	0	0	0	0	0	0	bwa/0.5.7	NA	0	0	NA	NA
TCGA-HC-7233	73	4+3	T2a	7.7	0	2402.06	119.2	6346.51	214.41	0	0	0	0	0	0	0	0	0	0	0	0	0	0	0	0	0	0	0	0	0	0	bwa/0.5.7	NA	0	0	NA	NA
TCGA-HC-7737	55	3+4	T2c	18.1	0	3231.25	180.11	7132.52	264.64	0	0	0	0	0	0	0	0	0	0	0	0	0	0	0	0	0	0	0	0	0	0	bwa/0.5.7	NA	NA	NA	NA	NA
TCGA-HC-7740	59	3+4	T2c	5.9	0	2747.27	170.09	6201.89	241.73	0	0	0	0	0	0	0	0	0	0	0	0	0	0	0	0	0	0	0	0	0	0	bwa/0.5.7	NA	0	0	NA	NA
TCGA-HC-7744	46	4+3	T3b	4.4	0	3770.56	211	9518.19	327.16	0	0	0	0	0	0	0	0	0	0	0	0	0	0	0	0	0	0	0	0	0	0	bwa/0.5.7	NA	0	0	NA	NA
TCGA-HC-8258	56	3+3	T2c	4.3	0	2585.8	143.5	9352.13	272.82	0	0	0	0	0	0	0	0	0	0	0	0	0	0	0	0	0	0	0	0	0	0	bwa/0.5.7	NA	0	0	NA	NA
TCGA-HI-7169	55	3+4	T3a	2.2	0	1802.28	99.46	8035.46	278.59	0	0	0	0	0	0	0	0	0	0	0	0	0	0	0	0	0	0	0	0	0	0	bwa/0.5.7	NA	0	0	NA	NA
