# Supplementary material for: Mitochondrial mutations drive prostate cancer aggression
Source: Nat Commun. 2017 Sep 22;8:656. doi: 10.1038/s41467-017-00377-y (PMC5610241; doi:10.1038/s41467-017-00377-y)
Supplement: Supplementary file 3 — Supplementary Data 3 [file 41467_2017_377_MOESM3_ESM.xlsx]

## Sheet: Supplementary Data 3
Supplementary Data 3: Mitochondrial mutation recurrence for 41 nuclear genomic features
patient_id	Control Region	tRNA	CYB	RNR1	RNR2	ND1	ND2	ND3	ND4	ND4L	ND5	ND6	CO1	CO2	CO3	ATP6	ATP8	OHR	CSB1	HV1	HV2	mito_SNVCount	ETS	PGA (median dichotomized)	kataegis_ind	chromothripsis_ind	nuclearSNV count (median dichotomized)	GR (median dichotomized)	CDH1_CNA	CDKN1B_CNA	CHD1_CNA	MYC_CNA	NKX3-1_CNA	PTEN_CNA	RB1_CNA	TP53_CNA	chr7:145019604	chr16:64910033	chr13:58055742	chr2:131394079	chr22:31826396	chr4:39684557	ATM_SNV	FOXA1_SNV	MED12_SNV	SPOP_SNV	TP53_SNV	chr3:125Mbp_Inv	chr3:129Mbp_Inv
CPCG0001	1	0	0	0	0	0	0	0	0	0	0	0	0	0	0	0	0	0	0	1	0	1	1	1	0	0	1	0	0	0	0	0	-1	0	0	0	0	0	0	0	0	0	0	0	0	0	0	0	0
CPCG0003	0	0	0	0	0	1	0	0	0	0	0	0	0	0	0	0	0	0	0	0	0	1	0	1	0	0	1	0	0	0	0	1	-1	0	-1	0	0	0	0	0	0	0	0	1	0	0	0	0	0
CPCG0006	0	0	0	0	0	0	0	0	0	0	0	0	0	0	0	0	0	0	0	0	0	0	0	1	1	0	1	0	-1	0	0	1	-1	0	0	0	0	0	0	0	0	0	0	0	0	0	0	0	0
CPCG0020	0	0	0	0	0	0	1	0	0	0	0	0	0	0	0	0	0	0	0	0	0	1	0	0	0	0	1	0	0	0	-1	0	0	0	0	0	0	0	0	0	0	0	0	0	0	1	0	0	0
CPCG0040	1	0	0	0	1	0	0	0	1	0	0	0	0	0	0	0	0	0	0	1	0	3	0	1	1	0	1	0	0	0	-1	1	0	-1	-1	1	0	0	0	0	0	0	0	0	0	0	0	0	0
CPCG0046	1	0	0	0	0	0	1	0	1	0	1	0	0	0	0	0	0	0	0	1	0	5	0	0	0	0	0	0	0	0	0	0	0	0	0	0	0	0	0	0	0	0	0	0	0	0	0	0	0
CPCG0047	0	0	0	0	0	0	0	0	0	0	0	0	0	0	0	0	0	0	0	0	0	0	1	1	0	0	1	0	0	0	0	0	0	-1	0	0	0	0	0	0	0	0	0	0	0	0	0	0	0
CPCG0048	0	0	0	0	0	0	0	0	0	0	0	0	0	0	0	0	0	0	0	0	0	0	1	0	0	0	0	1	-1	0	0	0	0	0	-1	0	0	0	0	0	0	0	0	0	0	0	0	0	0
CPCG0057	0	0	1	0	0	0	0	0	0	0	0	0	0	0	0	0	0	0	0	0	0	1	1	1	0	0	1	0	0	0	0	0	-1	0	-1	-1	0	0	1	0	0	0	0	0	0	0	0	0	0
CPCG0063	0	0	0	0	0	1	0	0	0	0	0	0	0	0	0	1	0	0	0	0	0	2	0	1	0	0	1	0	0	0	0	1	-1	0	-1	0	0	0	0	0	0	0	0	1	0	0	0	0	0
CPCG0073	1	0	0	1	0	0	0	0	0	0	0	0	0	0	0	0	0	1	0	0	1	2	1	1	0	0	1	0	0	0	0	1	-1	0	0	0	1	1	0	0	0	0	1	0	0	0	0	0	0
CPCG0078	1	0	1	0	0	0	0	0	0	0	0	0	0	0	0	0	0	0	0	0	1	2	0	1	0	0	1	0	0	-1	0	1	-1	0	-1	0	0	0	0	0	0	1	0	0	0	0	0	0	0
CPCG0081	1	0	0	0	1	0	0	0	0	0	0	0	0	0	0	0	0	1	0	0	1	2	1	1	1	0	1	1	-1	0	0	1	-1	0	0	-1	0	0	0	0	0	0	0	0	0	0	0	0	0
CPCG0083	0	0	0	1	0	0	0	0	0	0	0	0	0	0	0	0	0	0	0	0	0	1	1	1	0	0	1	0	-1	0	0	1	-1	0	0	-1	0	0	0	0	0	0	1	0	0	0	0	0	0
CPCG0087	0	0	0	0	0	0	0	0	0	0	0	0	0	0	0	0	0	0	0	0	0	0	1	1	1	0	1	1	0	0	-1	0	-1	-1	0	0	0	0	0	0	0	0	0	0	0	0	0	0	0
CPCG0094	0	0	0	0	0	0	0	0	0	0	0	0	0	0	0	0	0	0	0	0	0	0	1	1	1	0	1	0	0	0	0	0	0	-1	-1	-1	0	0	0	0	0	0	0	0	0	0	0	0	0
CPCG0095	0	0	0	0	0	0	0	0	1	0	0	0	0	0	0	0	0	0	0	0	0	1	1	1	0	0	0	0	0	0	0	0	0	-1	0	0	0	0	0	0	0	0	0	0	0	0	0	0	0
CPCG0098	1	1	0	0	1	0	0	0	0	0	0	0	0	0	0	0	0	1	1	0	1	4	0	1	1	1	1	1	0	-1	0	1	-1	0	-1	0	1	0	0	0	0	0	0	1	0	0	0	0	0
CPCG0099	0	0	0	0	0	0	0	0	0	0	0	0	0	0	0	0	0	0	0	0	0	0	0	1	0	0	1	1	0	0	-1	0	-1	-1	-1	0	0	0	0	0	0	0	0	0	0	1	0	0	0
CPCG0102	0	0	0	0	0	0	0	0	0	0	0	0	1	0	0	0	0	0	0	0	0	1	0	0	0	0	0	0	0	0	0	0	0	0	0	-1	0	0	0	0	0	0	0	0	0	0	0	0	0
CPCG0114	1	1	0	0	0	0	0	1	0	0	0	0	0	0	0	0	0	0	0	1	1	4	1	0	0	0	0	0	0	0	-1	0	0	-1	-1	0	0	0	0	0	0	0	0	0	0	0	0	0	0
CPCG0117	0	0	0	0	0	0	1	0	0	0	0	0	0	0	0	0	0	0	0	0	0	1	0	1	0	1	0	1	0	-1	-1	0	0	0	-1	0	0	0	0	0	0	0	0	0	0	0	0	0	0
CPCG0121	0	0	0	0	0	0	0	0	0	0	0	0	0	0	0	0	0	0	0	0	0	0	1	1	0	0	0	0	-1	0	0	0	-1	0	0	-1	0	0	0	0	0	1	0	0	0	0	0	0	0
CPCG0123	0	0	0	0	0	0	0	0	0	0	0	0	1	0	0	0	0	0	0	0	0	1	1	0	0	0	1	0	0	0	0	0	0	0	0	1	0	0	0	0	0	0	0	0	0	0	0	0	0
CPCG0124	0	0	0	0	0	0	0	0	0	0	0	0	1	1	0	0	0	0	0	0	0	2	1	0	0	0	1	1	0	0	0	0	0	-1	-1	0	0	0	0	0	0	0	0	0	0	0	0	0	0
CPCG0127	0	0	0	0	0	1	0	0	0	0	0	0	0	0	0	0	0	0	0	0	0	1	0	0	0	0	0	0	0	0	0	0	0	0	0	0	0	0	0	0	0	0	0	0	0	0	0	0	0
CPCG0128	1	1	0	0	0	0	0	0	0	0	0	0	0	0	0	0	0	0	0	1	0	2	0	0	0	1	1	1	0	-1	0	0	-1	0	-1	0	0	0	0	0	0	0	0	1	1	0	0	0	0
CPCG0154	0	0	0	0	0	0	0	0	0	0	0	0	0	0	0	0	0	0	0	0	0	0	1	0	0	0	0	0	0	0	0	0	0	0	0	0	0	0	0	1	0	0	0	0	0	0	0	0	0
CPCG0158	1	0	0	0	0	0	0	0	0	0	0	0	0	0	0	0	0	1	0	0	1	1	1	1	0	0	1	1	-1	0	-1	0	0	-1	0	-1	1	0	0	0	0	0	0	0	0	0	0	0	0
CPCG0166	1	0	0	0	1	0	0	1	0	0	1	0	0	0	0	0	0	0	0	0	1	5	0	0	0	0	0	0	0	0	0	0	0	0	0	0	0	0	0	0	0	0	0	0	0	0	0	0	0
CPCG0182	0	0	0	0	0	0	0	0	0	0	0	0	0	0	0	0	0	0	0	0	0	0	1	0	0	0	0	0	0	0	-1	0	0	-1	0	0	0	0	0	0	0	0	0	0	0	0	0	0	0
CPCG0183	1	0	0	0	1	0	0	0	0	0	0	0	0	0	0	0	0	0	0	1	0	2	0	1	0	0	1	1	-1	0	-1	0	-1	0	0	0	0	0	0	0	1	0	0	0	0	1	0	0	0
CPCG0184	0	0	0	0	0	0	0	0	0	0	0	0	0	0	0	0	0	0	0	0	0	0	0	1	0	0	0	0	1	0	-1	1	-1	-1	-1	-1	0	1	0	0	0	0	0	0	0	0	0	0	0
CPCG0185	0	0	0	1	0	0	0	0	0	0	0	0	0	0	0	0	0	0	0	0	0	1	1	1	0	0	1	1	0	0	0	0	-1	-1	0	0	0	0	1	0	0	0	0	0	0	0	0	0	0
CPCG0189	1	0	0	1	0	0	0	0	0	0	0	0	1	0	0	0	0	0	0	1	0	5	1	1	0	1	1	1	0	0	0	0	-1	0	-1	-1	0	1	0	0	0	0	0	0	0	0	1	0	0
CPCG0190	0	0	0	0	0	0	0	0	0	0	1	0	0	0	0	0	0	0	0	0	0	1	0	1	0	0	0	1	0	0	-1	0	0	-1	0	0	0	0	0	0	0	0	0	0	0	0	0	0	0
CPCG0191	0	0	0	0	0	0	0	0	0	0	0	0	0	0	0	0	0	0	0	0	0	0	1	1	0	1	0	1	0	0	0	0	-1	-1	0	0	0	0	0	0	0	0	0	0	0	0	0	0	0
CPCG0196	1	0	0	0	0	0	0	0	0	0	0	0	0	0	0	0	1	1	0	0	1	2	1	1	0	0	0	1	0	1	0	0	0	0	-1	0	0	0	0	0	0	0	0	0	0	0	0	0	0
CPCG0199	0	0	0	0	0	0	0	0	0	0	0	0	0	0	0	0	0	0	0	0	0	0	0	0	0	0	0	0	0	0	0	0	0	0	0	0	0	0	0	0	0	0	0	0	0	0	1	0	0
CPCG0201	0	1	0	0	0	0	1	0	0	0	0	0	0	0	0	0	0	0	0	0	0	2	1	1	1	1	1	1	0	0	-1	0	-1	0	-1	0	0	0	0	0	0	0	0	0	0	0	0	0	0
CPCG0205	1	0	0	0	0	0	0	0	0	0	0	0	0	0	0	0	0	1	1	0	1	1	0	0	0	0	0	0	0	0	0	0	-1	-1	0	0	0	0	0	0	0	0	0	0	0	0	0	0	0
CPCG0206	1	0	0	0	0	0	0	0	0	0	0	0	0	0	0	0	0	1	0	0	1	1	0	1	0	0	0	1	0	0	0	1	-1	0	0	0	0	1	0	0	0	0	0	0	0	0	0	0	0
CPCG0208	0	0	0	0	0	0	0	0	0	0	0	0	0	0	0	0	0	0	0	0	0	0	0	0	0	1	1	1	0	0	0	0	-1	0	0	0	0	0	0	0	0	0	0	1	0	0	0	0	0
CPCG0210	0	0	0	0	0	0	0	0	0	0	0	0	0	0	0	0	0	0	0	0	0	0	0	1	0	0	0	1	0	0	0	0	-1	0	0	-1	0	0	0	0	0	0	0	0	0	0	0	0	0
CPCG0211	0	0	0	1	0	0	0	1	0	0	0	0	1	0	0	0	0	0	0	0	0	3	1	1	0	0	1	1	0	-1	0	0	-1	-1	-1	0	0	0	0	0	0	0	0	0	0	0	0	0	0
CPCG0212	0	1	0	0	0	0	0	0	0	0	0	0	0	0	0	0	0	0	0	0	0	1	0	1	0	0	1	0	0	-1	0	0	-1	0	0	1	0	0	0	0	0	0	0	0	0	0	0	0	0
CPCG0213	0	0	1	0	0	1	0	0	0	0	1	0	0	0	0	0	0	0	0	0	0	3	1	1	0	0	0	0	0	0	0	0	-1	-1	0	-1	0	0	0	0	0	0	0	0	0	0	0	0	0
CPCG0217	0	0	0	0	1	0	0	0	0	0	1	0	0	0	0	1	0	0	0	0	0	3	0	0	0	1	0	0	-1	-1	0	0	0	0	0	0	0	0	0	0	0	0	0	0	1	0	0	0	0
CPCG0232	0	0	0	0	0	0	0	0	0	0	1	0	0	0	0	0	0	0	0	0	0	1	1	1	0	1	1	1	-1	-1	0	0	-1	-1	0	-1	0	0	0	0	0	0	0	0	0	0	0	0	0
CPCG0233	0	1	0	0	0	1	0	0	0	0	0	0	0	0	0	0	0	0	0	0	0	2	0	1	1	1	1	1	0	-1	-1	0	-1	0	-1	0	0	0	0	0	0	0	0	0	0	1	0	0	0
CPCG0234	0	0	0	0	0	0	0	0	0	0	1	0	0	0	1	0	0	0	0	0	0	2	0	0	0	0	0	0	0	0	0	0	0	0	0	0	0	0	0	0	0	0	0	0	0	0	1	0	0
CPCG0236	0	0	0	0	0	0	0	0	0	0	1	0	0	0	0	0	0	0	0	0	0	1	0	1	1	1	1	1	0	0	-1	1	-1	0	0	0	0	0	0	0	0	0	0	0	0	1	0	0	0
CPCG0238	0	0	0	0	0	0	0	0	0	0	0	0	0	0	0	0	0	0	0	0	0	0	1	1	0	1	0	1	0	0	0	0	0	-1	-1	0	0	0	0	0	1	0	0	0	0	0	0	0	0
CPCG0241	0	0	0	0	0	0	0	0	0	0	0	0	0	0	0	0	0	0	0	0	0	0	1	1	0	0	1	1	0	0	0	0	-1	-1	0	0	0	0	0	0	0	0	0	0	0	0	0	0	0
CPCG0242	1	0	0	0	0	0	1	0	0	0	1	0	0	0	0	0	0	1	1	0	1	3	1	1	0	0	1	1	0	0	0	1	-1	-1	0	0	0	0	0	0	0	1	0	0	0	0	0	0	0
CPCG0246	0	0	0	0	0	0	0	0	0	0	0	0	0	0	0	0	0	0	0	0	0	0	0	0	0	0	0	0	0	-1	0	0	0	0	0	0	0	0	1	0	0	0	0	0	0	0	0	0	0
CPCG0248	0	0	0	1	0	0	0	0	0	0	0	0	0	0	0	0	0	0	0	0	0	1	1	1	1	0	1	1	0	-1	0	0	-1	-1	0	-1	0	0	0	0	0	0	0	0	0	0	0	0	0
CPCG0249	0	0	0	0	0	0	0	0	0	0	0	1	0	0	1	0	0	0	0	0	0	2	0	1	1	1	1	1	0	-1	-1	0	-1	0	-1	0	0	1	0	0	0	1	0	0	0	0	0	0	0
CPCG0250	1	0	0	0	0	0	0	0	0	0	0	0	0	0	0	0	0	0	0	1	0	1	1	0	0	0	0	0	0	0	0	0	0	0	0	0	0	0	0	0	0	0	0	0	0	0	0	0	0
CPCG0251	0	0	0	0	0	0	0	0	0	0	0	0	1	0	0	0	0	0	0	0	0	1	0	0	1	0	0	1	0	0	0	0	0	0	0	0	0	0	0	0	0	0	0	0	0	0	0	0	0
CPCG0255	0	0	0	0	0	0	0	0	0	0	0	0	0	0	0	0	0	0	0	0	0	0	0	1	1	1	1	1	0	0	0	0	0	0	-1	0	0	0	0	0	0	0	0	0	0	0	0	0	0
CPCG0256	1	0	0	0	0	0	0	0	1	0	0	0	0	0	0	0	0	1	0	1	1	3	1	0	1	0	0	0	0	0	0	0	-1	-1	0	0	0	0	0	0	0	0	0	0	0	0	0	0	0
CPCG0258	0	0	0	0	0	0	0	0	0	0	0	0	0	0	0	0	0	0	0	0	0	0	1	0	0	0	0	0	0	0	0	0	-1	0	0	0	0	0	0	0	0	0	0	0	0	0	0	0	0
CPCG0259	1	0	0	0	0	0	0	0	0	0	0	0	0	0	0	0	0	0	0	1	0	1	0	0	0	0	1	0	0	0	0	0	0	0	0	0	1	0	0	0	0	0	0	0	0	0	0	0	0
CPCG0260	0	0	0	0	0	0	0	0	0	0	0	0	0	0	0	0	0	0	0	0	0	0	1	1	0	1	1	1	-1	0	0	0	0	-1	0	-1	0	0	0	0	0	0	0	0	0	0	0	0	0
CPCG0262	0	0	0	0	0	0	1	0	0	0	0	0	0	0	1	0	0	0	0	0	0	2	1	1	1	0	1	1	-1	0	0	0	-1	0	0	0	0	0	1	0	0	0	0	0	0	0	0	0	0
CPCG0263	1	0	0	0	0	0	0	0	0	0	0	0	0	0	0	0	0	0	0	0	1	1	0	1	0	1	0	1	-1	0	0	0	-1	-1	0	0	0	0	0	0	1	0	0	0	0	0	1	0	0
CPCG0265	0	0	0	0	0	1	0	0	0	0	0	0	0	0	0	0	0	0	0	0	0	1	1	0	1	0	1	0	0	-1	0	0	-1	0	0	0	0	0	0	0	0	0	0	0	0	0	0	0	0
CPCG0266	0	0	0	0	0	0	0	0	0	0	0	0	0	1	0	0	0	0	0	0	0	1	1	1	0	0	1	0	0	-1	0	0	-1	-1	0	0	0	0	0	0	0	0	0	0	0	0	0	0	0
CPCG0267	0	0	0	0	0	0	1	0	0	0	0	0	0	0	0	0	0	0	0	0	0	1	0	0	0	0	0	1	0	-1	0	0	0	0	0	0	0	0	1	0	0	0	0	0	0	0	0	0	0
CPCG0268	0	0	0	1	0	0	0	0	0	0	0	0	0	0	0	0	0	0	0	0	0	1	0	1	1	1	0	1	0	0	-1	0	0	0	0	0	0	0	0	0	1	0	0	0	0	0	0	0	0
CPCG0269	1	0	1	0	0	0	0	0	0	0	0	0	0	0	1	0	0	0	0	1	0	4	0	0	0	0	1	0	0	-1	0	0	-1	0	0	0	0	0	0	0	0	0	0	0	1	0	0	0	0
CPCG0324	0	0	0	0	1	0	0	0	1	0	0	0	0	0	0	0	0	0	0	0	0	2	1	1	1	1	1	1	-1	0	0	0	-1	-1	0	-1	0	0	0	0	0	0	0	0	0	0	0	1	1
CPCG0331	0	0	0	0	1	0	0	0	1	0	0	0	1	0	0	0	0	0	0	0	0	3	1	1	0	0	1	1	0	-1	0	0	-1	-1	0	0	0	0	0	0	0	0	0	0	0	0	0	1	1
CPCG0334	0	0	0	0	0	0	0	0	0	0	0	0	0	0	0	0	0	0	0	0	0	0	0	1	0	0	1	1	0	-1	0	0	-1	0	-1	0	0	0	0	1	0	0	0	0	0	0	0	0	0
CPCG0336	0	0	0	0	0	0	0	0	0	0	1	0	0	0	0	0	0	0	0	0	0	1	1	0	1	0	0	1	0	0	0	0	0	0	0	-1	0	0	0	0	0	0	0	0	0	0	0	0	0
CPCG0339	0	0	0	0	1	0	1	0	0	0	0	0	0	0	0	0	0	0	0	0	0	2	0	0	0	0	0	1	0	0	0	1	0	0	0	0	0	0	0	0	0	1	0	0	0	0	0	0	0
CPCG0340	0	0	1	0	0	0	0	0	1	0	0	0	0	0	0	0	0	0	0	0	0	2	1	1	1	1	1	1	0	-1	-1	0	-1	-1	-1	0	0	0	0	0	0	0	0	0	0	0	0	0	0
CPCG0341	0	0	0	0	0	0	0	0	0	0	0	0	0	0	0	0	0	0	0	0	0	0	1	1	0	0	1	0	-1	0	0	0	-1	0	-1	0	0	1	0	0	0	0	0	0	0	0	0	0	0
CPCG0342	1	0	0	0	0	0	0	0	0	0	0	0	0	0	0	0	0	0	0	0	0	1	1	0	0	0	1	1	0	0	0	0	0	-1	-1	-1	0	0	1	0	0	0	0	0	0	0	0	0	0
CPCG0344	1	0	0	0	0	0	0	0	0	0	0	0	0	0	0	0	0	0	0	0	0	1	0	1	0	0	0	1	0	0	0	0	0	0	-1	0	0	0	0	0	0	0	0	0	0	0	0	1	1
CPCG0345	0	0	0	0	0	0	0	0	0	0	0	0	0	0	0	0	1	0	0	0	0	1	0	1	0	0	1	0	0	1	0	1	1	0	-1	0	1	0	0	0	0	1	0	0	0	0	0	0	0
CPCG0346	0	0	1	1	0	0	0	0	0	0	0	0	0	0	0	0	0	0	0	0	0	2	1	1	0	0	0	1	0	-1	0	0	0	-1	-1	0	0	0	0	0	0	0	0	0	0	0	0	0	0
CPCG0348	0	0	0	0	0	0	0	0	0	0	0	0	0	0	0	0	0	0	0	0	0	0	0	0	0	0	0	0	-1	0	0	0	-1	0	-1	-1	0	0	0	0	0	0	0	0	0	0	0	0	0
CPCG0350	0	0	0	0	0	0	0	0	0	0	0	0	1	0	0	0	0	0	0	0	0	1	1	1	1	1	1	1	0	-1	0	0	-1	-1	0	0	0	1	0	0	0	0	0	0	0	0	0	0	0
CPCG0352	1	0	0	0	0	0	0	0	0	0	1	0	0	0	0	0	0	0	0	1	0	2	1	1	0	0	0	0	0	0	0	0	-1	-1	-1	0	0	0	0	0	0	0	0	0	0	0	0	0	0
CPCG0353	0	0	0	0	0	0	0	0	0	0	0	0	0	0	0	0	0	0	0	0	0	0	0	0	0	0	0	0	0	0	0	0	0	-1	-1	0	0	0	0	0	0	0	0	0	0	0	0	0	0
CPCG0354	0	0	0	0	0	0	0	0	0	0	0	0	0	0	0	0	0	0	0	0	0	0	1	0	1	0	1	1	0	-1	0	0	-1	-1	0	-1	0	0	0	1	0	0	0	0	0	0	0	1	1
CPCG0355	1	0	1	0	0	0	0	0	0	0	0	0	0	0	0	0	0	0	0	1	0	2	0	0	0	0	0	1	0	0	0	0	0	0	0	-1	0	0	0	0	0	0	0	0	0	0	0	0	0
CPCG0356	0	0	1	0	0	0	0	0	0	0	0	0	1	0	1	0	0	0	0	0	0	3	1	1	1	0	0	0	-1	0	0	0	-1	0	0	0	0	0	0	0	0	0	0	0	0	0	0	0	0
CPCG0357	0	0	0	0	0	0	0	0	0	0	0	0	0	0	0	0	0	0	0	0	0	0	1	1	0	0	1	1	0	0	0	0	0	-1	-1	-1	0	0	0	0	0	0	0	0	0	0	0	0	0
CPCG0358	0	0	0	0	1	0	0	0	0	0	0	0	0	0	0	0	0	0	0	0	0	1	1	1	0	0	0	0	-1	0	0	0	0	0	-1	-1	0	0	0	0	0	0	0	0	0	0	1	0	0
CPCG0360	0	0	0	0	0	0	0	0	0	0	0	0	0	0	0	0	0	0	0	0	0	0	0	1	0	0	0	1	0	-1	-1	0	-1	0	0	0	1	0	0	0	0	0	0	0	0	0	0	0	0
CPCG0361	0	0	0	0	0	0	0	0	0	0	1	0	0	0	0	0	0	0	0	0	0	1	1	0	0	0	0	0	0	0	0	0	-1	-1	0	-1	0	0	0	0	0	0	0	0	0	0	0	1	1
CPCG0362	0	0	0	0	0	0	0	0	0	0	0	0	0	0	0	0	0	0	0	0	0	0	1	0	0	0	0	0	0	0	0	0	0	-1	0	-1	0	0	0	0	0	0	0	0	0	0	0	0	0
CPCG0363	0	0	0	0	0	0	0	0	0	0	0	0	0	0	0	0	0	0	0	0	0	0	0	0	0	0	0	0	0	0	0	0	0	0	0	0	0	0	0	0	0	0	0	0	0	0	0	0	0
CPCG0364	0	0	0	0	0	0	0	0	0	0	0	0	0	0	0	0	0	0	0	0	0	0	1	0	0	1	1	1	0	0	0	0	0	0	0	0	0	0	0	0	0	0	0	0	0	0	0	1	1
CPCG0365	0	0	0	0	0	0	0	0	0	0	0	0	0	0	0	0	0	0	0	0	0	0	0	0	0	0	0	0	0	0	0	0	0	0	0	0	0	0	0	0	0	0	0	0	0	0	0	0	0
CPCG0366	0	0	0	0	0	0	0	0	0	0	0	0	0	0	0	0	0	0	0	0	0	0	1	1	0	0	0	1	0	0	0	0	-1	0	0	0	0	0	1	0	0	0	0	0	0	0	0	1	1
CPCG0368	1	0	0	0	0	0	0	0	0	0	0	0	0	0	0	0	0	0	0	1	0	1	0	0	0	0	0	0	0	0	0	0	0	0	0	0	1	0	0	1	1	0	0	0	0	0	0	0	0
CPCG0369	0	0	0	0	0	0	0	0	0	0	0	0	0	0	0	0	0	0	0	0	0	0	1	1	0	0	1	1	-1	-1	0	1	-1	0	0	-1	0	0	0	0	0	0	0	0	0	0	1	0	0
CPCG0371	0	0	0	0	0	0	0	0	0	0	0	0	0	0	0	0	0	0	0	0	0	0	1	1	1	0	1	1	-1	-1	0	0	-1	0	0	0	0	0	0	0	0	0	0	0	0	0	0	0	0
CPCG0372	0	0	0	0	0	0	0	0	0	0	0	1	0	0	0	0	0	0	0	0	0	1	1	1	1	0	1	1	0	-1	0	0	0	-1	-1	0	1	1	0	0	0	0	0	0	0	0	0	0	0
CPCG0373	0	0	0	0	0	0	0	0	0	0	0	0	0	0	0	0	0	0	0	0	0	0	0	0	0	0	0	0	0	0	0	0	0	0	0	0	0	0	0	0	0	0	0	0	0	0	0	0	0
CPCG0374	0	0	0	0	0	0	0	0	1	0	0	0	0	0	0	0	0	0	0	0	0	1	0	1	1	0	0	1	0	0	0	0	0	0	0	0	0	0	0	1	0	0	0	0	0	0	0	0	0
CPCG0375	0	0	0	0	0	0	0	0	0	0	0	0	0	0	0	0	0	0	0	0	0	0	0	1	0	0	1	1	0	0	-1	0	0	0	0	0	0	0	0	0	0	1	0	0	0	0	0	0	0
CPCG0378	0	0	0	0	0	0	0	0	0	0	0	0	0	1	0	0	0	0	0	0	0	1	0	1	0	0	1	1	-1	-1	0	0	-1	-1	0	0	0	0	0	0	0	0	0	0	0	0	0	0	0
CPCG0379	0	0	0	0	0	0	0	0	0	0	1	0	0	0	0	0	0	0	0	0	0	1	1	1	0	1	1	1	-1	0	0	1	-1	0	-1	-1	0	0	0	0	1	0	0	0	0	0	0	0	0
CPCG0380	0	0	0	0	0	0	0	0	0	0	0	0	0	0	0	1	0	0	0	0	0	1	1	1	0	0	1	1	0	0	0	1	-1	-1	0	0	1	0	0	0	0	0	0	0	0	0	0	0	0
CPCG0381	0	0	0	0	0	0	0	0	0	0	0	0	0	0	0	0	0	0	0	0	0	0	0	0	0	0	0	0	0	0	0	0	0	0	0	0	0	0	0	0	0	0	0	0	0	0	0	0	0
CPCG0387	0	1	1	0	0	0	0	0	0	0	0	0	0	0	0	0	0	0	0	0	0	2	0	0	0	0	1	1	0	0	0	0	0	-1	0	0	0	0	0	0	0	0	0	0	0	0	0	0	0
CPCG0388	0	0	0	0	1	0	0	0	0	0	0	0	0	0	0	0	0	0	0	0	0	1	0	1	0	1	1	1	0	-1	-1	0	-1	0	0	0	0	0	0	0	0	0	0	0	0	1	0	0	0
CPCG0391	0	0	0	0	0	0	0	0	0	0	0	0	0	0	0	0	0	0	0	0	0	0	0	0	0	0	0	0	0	0	0	0	0	0	0	0	0	0	0	0	1	0	0	0	0	0	0	0	0
CPCG0392	0	0	0	0	0	0	0	0	0	0	0	0	0	0	0	0	0	0	0	0	0	0	1	1	0	1	1	1	0	-1	-1	0	0	-1	-1	-1	0	0	0	0	0	0	0	0	0	0	0	0	0
CPCG0401	0	0	0	0	0	0	0	0	0	0	0	0	0	0	0	0	0	0	0	0	0	0	0	0	0	0	0	0	0	-1	0	0	0	-1	0	0	0	0	0	0	0	0	0	0	0	0	0	0	0
CPCG0404	1	0	0	0	0	0	0	0	0	0	0	0	0	0	0	0	0	0	0	1	0	1	0	1	1	0	1	1	0	0	-1	0	0	0	0	0	0	0	0	0	0	0	0	0	0	0	0	1	1
CPCG0407	0	0	0	0	0	0	1	0	1	1	0	0	0	0	0	0	0	0	0	0	0	2	1	1	0	0	1	1	0	0	-1	0	-1	0	-1	-1	0	0	0	0	0	0	0	0	0	0	0	0	0
CPCG0409	0	0	0	0	0	0	1	0	0	0	0	0	0	0	0	0	0	0	0	0	0	1	1	0	0	0	1	1	0	0	0	0	-1	-1	0	0	0	0	0	0	0	0	0	0	0	0	0	0	0
CPCG0410	0	0	0	0	1	0	0	0	1	0	1	0	0	0	0	0	0	0	0	0	0	3	1	1	0	1	0	1	0	-1	0	0	-1	-1	0	-1	0	0	0	0	0	0	0	0	0	0	1	0	0
CPCG0411	0	0	0	0	0	0	0	0	0	0	0	0	0	0	0	0	0	0	0	0	0	0	0	0	0	0	0	0	0	0	0	0	0	-1	0	0	0	0	0	1	0	0	0	0	0	0	0	0	0
CPCG0412	0	0	1	1	0	0	0	0	0	0	0	0	0	0	0	0	0	0	0	0	0	3	1	1	1	0	1	1	-1	0	0	0	-1	-1	-1	-1	0	0	0	1	0	0	0	0	0	0	0	0	0
CPCG0413	0	0	0	0	0	0	0	0	0	0	0	0	0	0	0	0	0	0	0	0	0	0	0	0	0	0	0	0	0	-1	0	0	0	0	0	0	0	0	0	0	0	0	0	0	0	1	0	0	0
CPCG0414	0	0	0	0	0	0	0	0	0	0	0	0	0	0	0	0	0	0	0	0	0	0	0	0	1	0	0	0	0	0	0	0	0	0	0	0	0	0	0	0	0	0	0	0	0	0	0	0	0
CPCG0004	0	0	0	0	0	0	0	0	0	0	0	0	0	0	0	0	0	0	0	0	0	0	NA	NA	NA	NA	NA	NA	0	0	0	0	-1	0	0	-1	NA	NA	NA	NA	NA	NA	NA	NA	NA	NA	NA	NA	NA
CPCG0005	0	0	0	0	1	0	0	0	0	0	0	0	0	0	0	0	0	0	0	0	0	1	NA	NA	NA	NA	NA	NA	0	0	0	0	0	0	0	0	NA	NA	NA	NA	NA	NA	NA	NA	NA	NA	NA	NA	NA
CPCG0007	0	0	0	0	0	0	0	0	0	0	0	0	0	0	0	0	0	0	0	0	0	0	NA	NA	NA	NA	NA	NA	0	-1	0	0	-1	0	-1	0	NA	NA	NA	NA	NA	NA	NA	NA	NA	NA	NA	NA	NA
CPCG0008	0	0	0	0	0	0	0	0	0	0	0	0	0	0	0	0	0	0	0	0	0	0	NA	NA	NA	NA	NA	NA	-1	0	0	1	0	0	0	0	NA	NA	NA	NA	NA	NA	NA	NA	NA	NA	NA	NA	NA
CPCG0015	0	0	0	0	0	0	0	0	0	0	0	0	0	0	0	0	0	0	0	0	0	0	NA	NA	NA	NA	NA	NA	0	0	0	0	-1	-1	0	0	NA	NA	NA	NA	NA	NA	NA	NA	NA	NA	NA	NA	NA
CPCG0019	0	0	0	1	0	0	0	0	0	0	0	0	0	0	0	0	0	0	0	0	0	1	NA	NA	NA	NA	NA	NA	0	0	0	0	0	-1	-1	0	NA	NA	NA	NA	NA	NA	NA	NA	NA	NA	NA	NA	NA
CPCG0022	0	0	0	0	0	0	0	0	0	0	0	0	0	0	0	0	0	0	0	0	0	0	0	0	0	0	0	0	0	0	0	0	0	0	0	0	0	0	0	0	0	0	0	0	0	0	0	0	0
CPCG0027	0	0	0	0	1	1	0	0	0	0	0	0	0	0	0	0	0	0	0	0	0	2	0	0	0	0	0	0	0	0	0	0	0	0	0	0	0	0	0	0	0	0	0	0	0	0	0	0	0
CPCG0030	0	0	0	0	0	0	0	0	0	0	1	0	0	0	0	0	0	0	0	0	0	2	NA	NA	NA	NA	NA	NA	0	0	0	0	-1	0	0	1	NA	NA	NA	NA	NA	NA	NA	NA	NA	NA	NA	NA	NA
CPCG0036	0	0	0	0	0	0	0	0	0	0	0	0	0	0	0	0	0	0	0	0	0	0	NA	NA	NA	NA	NA	NA	0	0	0	0	0	0	0	0	NA	NA	NA	NA	NA	NA	NA	NA	NA	NA	NA	NA	NA
CPCG0042	0	0	0	0	0	0	0	0	0	0	0	0	0	0	0	0	0	0	0	0	0	0	NA	NA	NA	NA	NA	NA	-1	0	-1	0	-1	-1	0	0	NA	NA	NA	NA	NA	NA	NA	NA	NA	NA	NA	NA	NA
CPCG0050	0	0	0	0	0	0	0	0	0	0	0	0	1	0	0	0	0	0	0	0	0	1	0	0	0	0	1	0	0	0	0	0	0	0	0	0	0	0	0	0	0	0	0	0	0	0	0	0	0
CPCG0070	1	0	0	0	0	0	0	0	0	0	0	0	0	0	1	0	0	1	0	0	1	2	NA	NA	NA	NA	NA	NA	0	0	0	0	0	0	0	0	NA	NA	NA	NA	NA	NA	NA	NA	NA	NA	NA	NA	NA
CPCG0071	0	0	0	0	0	1	1	0	0	0	0	0	0	0	0	0	0	0	0	0	0	2	NA	NA	NA	NA	NA	NA	0	0	0	0	0	0	0	0	NA	NA	NA	NA	NA	NA	NA	NA	NA	NA	NA	NA	NA
CPCG0075	0	0	0	0	0	0	0	0	0	0	0	0	0	0	0	0	0	0	0	0	0	0	NA	NA	NA	NA	NA	NA	-1	0	0	0	0	-1	0	0	NA	NA	NA	NA	NA	NA	NA	NA	NA	NA	NA	NA	NA
CPCG0076	0	0	0	0	0	0	0	0	1	0	0	0	0	0	0	0	0	0	0	0	0	1	NA	NA	NA	NA	NA	NA	0	0	0	0	0	-1	0	0	NA	NA	NA	NA	NA	NA	NA	NA	NA	NA	NA	NA	NA
CPCG0082	0	0	0	0	0	0	0	0	0	0	0	0	0	0	0	1	0	0	0	0	0	1	NA	NA	NA	NA	NA	NA	-1	0	0	1	-1	0	0	0	NA	NA	NA	NA	NA	NA	NA	NA	NA	NA	NA	NA	NA
CPCG0084	1	0	0	0	0	0	0	0	0	0	0	0	0	0	0	0	0	0	0	1	0	1	NA	NA	NA	NA	NA	NA	0	0	0	0	0	0	0	1	NA	NA	NA	NA	NA	NA	NA	NA	NA	NA	NA	NA	NA
CPCG0089	0	0	0	0	0	0	0	0	0	0	0	0	0	0	1	0	0	0	0	0	0	1	NA	NA	NA	NA	NA	NA	0	0	0	0	0	0	0	0	NA	NA	NA	NA	NA	NA	NA	NA	NA	NA	NA	NA	NA
CPCG0090	0	0	0	1	0	0	0	0	0	0	0	0	1	0	0	0	0	0	0	0	0	2	0	0	0	0	1	1	0	0	0	0	0	0	0	0	0	0	0	0	0	0	0	0	0	0	0	0	0
CPCG0096	0	0	0	0	0	0	0	0	0	0	0	0	1	0	0	0	0	0	0	0	0	1	NA	NA	NA	NA	NA	NA	0	0	0	0	0	-1	-1	0	NA	NA	NA	NA	NA	NA	NA	NA	NA	NA	NA	NA	NA
CPCG0097	1	1	0	0	0	0	0	0	0	0	0	0	0	0	0	0	0	0	0	1	0	2	NA	NA	NA	NA	NA	NA	0	0	0	0	0	0	0	0	NA	NA	NA	NA	NA	NA	NA	NA	NA	NA	NA	NA	NA
CPCG0120	0	0	0	0	0	1	0	0	0	0	0	0	0	0	0	0	0	0	0	0	0	1	NA	NA	NA	NA	NA	NA	-1	0	0	1	-1	0	-1	0	NA	NA	NA	NA	NA	NA	NA	NA	NA	NA	NA	NA	NA
CPCG0122	0	0	0	0	0	0	0	0	0	0	0	0	0	0	0	0	0	0	0	0	0	0	1	0	1	0	0	0	0	0	0	0	0	0	0	0	0	0	0	0	0	0	0	0	0	0	0	1	1
CPCG0126	0	0	0	0	0	0	0	0	0	0	0	0	0	0	0	0	0	0	0	0	0	0	NA	NA	NA	NA	NA	NA	0	1	0	0	-1	0	-1	0	NA	NA	NA	NA	NA	NA	NA	NA	NA	NA	NA	NA	NA
CPCG0194	0	0	0	0	0	0	0	0	0	0	0	0	0	0	0	0	0	0	0	0	0	0	NA	NA	NA	NA	NA	NA	-1	0	0	0	-1	0	0	0	NA	NA	NA	NA	NA	NA	NA	NA	NA	NA	NA	NA	NA
CPCG0198	1	0	0	0	0	0	0	0	0	0	0	0	0	0	0	0	0	0	0	1	0	1	NA	NA	NA	NA	NA	NA	0	0	0	0	0	0	0	0	NA	NA	NA	NA	NA	NA	NA	NA	NA	NA	NA	NA	NA
CPCG0204	1	0	0	1	0	0	1	0	0	0	0	0	0	0	0	0	0	1	0	0	1	3	NA	NA	NA	NA	NA	NA	0	0	0	0	-1	0	0	-1	NA	NA	NA	NA	NA	NA	NA	NA	NA	NA	NA	NA	NA
CPCG0237	0	0	0	0	0	0	0	0	0	0	1	0	0	0	0	0	0	0	0	0	0	1	0	0	0	0	0	0	0	0	0	0	0	0	0	0	0	0	0	0	0	0	0	0	0	0	0	1	1
CPCG0243	0	0	0	0	0	0	0	0	0	0	0	0	0	0	0	0	0	0	0	0	0	0	0	0	0	0	0	1	0	0	0	0	0	0	0	0	0	0	0	0	0	0	0	0	0	0	0	0	0
CPCG0257	0	0	0	0	0	0	0	0	0	0	0	0	0	0	0	0	0	0	0	0	0	0	NA	NA	NA	NA	NA	NA	0	0	0	0	-1	0	0	0	NA	NA	NA	NA	NA	NA	NA	NA	NA	NA	NA	NA	NA
CPCG0067	0	1	1	0	0	1	0	0	0	0	0	0	0	0	0	0	0	0	0	0	0	4	NA	NA	NA	NA	NA	NA	0	0	0	0	0	0	0	0	NA	NA	NA	NA	NA	NA	NA	NA	NA	NA	NA	NA	NA
CPCG0103	0	0	0	0	0	0	0	0	1	0	0	0	0	0	0	0	1	0	0	0	0	2	NA	NA	NA	NA	NA	NA	0	0	0	0	0	0	0	-1	NA	NA	NA	NA	NA	NA	NA	NA	NA	NA	NA	NA	NA
CPCG0072	0	0	0	0	0	0	0	0	0	0	0	0	0	0	1	0	0	0	0	0	0	1	NA	NA	NA	NA	NA	NA	0	0	0	1	-1	0	0	0	NA	NA	NA	NA	NA	NA	NA	NA	NA	NA	NA	NA	NA
CPCG0100	1	0	0	0	1	0	0	0	0	0	0	0	0	0	0	0	0	1	0	0	1	2	NA	NA	NA	NA	NA	NA	-1	0	-1	1	-1	-1	0	-1	NA	NA	NA	NA	NA	NA	NA	NA	NA	NA	NA	NA	NA
CPCG0187	1	0	0	0	0	0	0	0	0	0	0	0	0	0	0	0	0	0	0	0	1	1	NA	NA	NA	NA	NA	NA	1	0	0	1	-1	0	0	-1	NA	NA	NA	NA	NA	NA	NA	NA	NA	NA	NA	NA	NA
CPCG0188	0	0	0	0	0	0	0	0	0	0	0	0	0	0	0	0	0	0	0	0	0	0	NA	NA	NA	NA	NA	NA	0	0	0	0	-1	0	-1	-1	NA	NA	NA	NA	NA	NA	NA	NA	NA	NA	NA	NA	NA
CPCG0235	0	0	0	0	0	0	0	0	0	0	0	0	0	0	0	0	0	0	0	0	0	0	NA	NA	NA	NA	NA	NA	-1	0	-1	1	-1	0	-1	0	NA	NA	NA	NA	NA	NA	NA	NA	NA	NA	NA	NA	NA
CPCG0349	0	0	0	0	0	0	0	0	0	0	0	0	0	0	1	0	0	0	0	0	0	1	NA	NA	NA	NA	NA	NA	0	0	-1	0	-1	0	-1	0	NA	NA	NA	NA	NA	NA	NA	NA	NA	NA	NA	NA	NA
CPCG0377	0	0	0	0	0	0	0	0	1	0	0	0	0	0	0	0	0	0	0	0	0	1	NA	NA	NA	NA	NA	NA	0	0	0	0	-1	0	0	0	NA	NA	NA	NA	NA	NA	NA	NA	NA	NA	NA	NA	NA
CPCG0382	0	0	0	0	0	0	0	0	0	0	0	0	0	0	0	0	0	0	0	0	0	0	NA	NA	NA	NA	NA	NA	-1	0	-1	1	1	0	-1	0	NA	NA	NA	NA	NA	NA	NA	NA	NA	NA	NA	NA	NA
CPCG0408	0	0	0	0	0	0	0	0	0	0	0	0	0	0	0	0	0	0	0	0	0	0	NA	NA	NA	NA	NA	NA	0	-1	0	0	-1	-1	0	0	NA	NA	NA	NA	NA	NA	NA	NA	NA	NA	NA	NA	NA
Berger0508	0	1	0	0	0	0	0	0	1	0	0	0	0	0	0	0	0	0	0	0	0	3	0	NA	1	NA	0	1	NA	NA	NA	NA	NA	NA	NA	NA	0	0	0	0	0	0	0	0	0	1	0	0	0
Berger0581	0	0	0	0	0	0	0	0	0	0	0	0	0	0	0	0	0	0	0	0	0	0	NA	NA	NA	NA	NA	NA	NA	NA	NA	NA	NA	NA	NA	NA	NA	NA	NA	NA	NA	NA	NA	NA	NA	NA	NA	NA	NA
Berger1701	0	0	0	0	0	0	0	0	0	0	0	0	0	0	0	0	0	0	0	0	0	0	1	NA	0	NA	0	1	NA	NA	NA	NA	NA	NA	NA	NA	0	0	0	0	0	0	0	0	0	0	0	0	0
Berger1783	0	0	0	0	0	0	0	0	0	0	0	0	0	0	0	0	0	0	0	0	0	0	NA	NA	NA	NA	NA	NA	NA	NA	NA	NA	NA	NA	NA	NA	NA	NA	NA	NA	NA	NA	NA	NA	NA	NA	NA	NA	NA
Berger2832	0	0	0	0	0	0	0	0	0	0	0	0	0	0	0	0	0	0	0	0	0	0	1	NA	0	NA	0	0	NA	NA	NA	NA	NA	NA	NA	NA	0	0	0	0	0	0	0	0	0	0	0	0	0
Berger3027	0	0	1	0	0	0	0	0	0	0	0	0	0	0	0	0	0	0	0	0	0	1	NA	NA	NA	NA	NA	NA	NA	NA	NA	NA	NA	NA	NA	NA	NA	NA	NA	NA	NA	NA	NA	NA	NA	NA	NA	NA	NA
Berger3043	0	0	0	0	0	0	0	0	0	0	1	1	0	0	0	1	0	0	0	0	0	3	0	NA	0	NA	1	1	NA	NA	NA	NA	NA	NA	NA	NA	0	0	0	0	0	0	0	0	0	1	0	0	0
EOPC-02	0	0	0	0	0	0	0	0	0	0	0	0	0	0	0	0	0	0	0	0	0	0	0	NA	0	NA	0	0	NA	NA	NA	0	-1	NA	NA	NA	0	0	0	0	0	0	0	0	0	0	0	0	0
EOPC-03	0	0	0	0	0	0	1	0	0	0	0	0	0	0	0	0	0	0	0	0	0	1	NA	NA	NA	NA	NA	NA	NA	NA	NA	1	-1	NA	NA	NA	NA	NA	NA	NA	NA	NA	NA	NA	NA	NA	NA	NA	NA
EOPC-04	1	0	0	1	0	0	0	0	0	0	0	0	0	0	0	0	0	0	0	1	0	2	0	NA	1	NA	1	0	NA	NA	NA	0	0	NA	NA	NA	0	0	0	0	0	0	0	0	0	0	0	0	0
EOPC-05	1	0	0	0	0	0	0	0	0	0	0	0	0	0	0	0	0	0	0	1	0	1	0	NA	0	NA	0	0	NA	NA	NA	0	0	NA	NA	NA	0	0	0	0	0	0	0	0	0	0	0	0	0
EOPC-06	0	0	0	0	0	0	0	0	0	0	0	0	0	0	0	0	0	0	0	0	0	0	0	NA	0	NA	0	0	NA	NA	NA	0	0	NA	NA	NA	0	0	0	0	0	0	0	0	0	0	1	0	0
EOPC-07	0	1	0	1	0	0	0	0	1	1	0	1	0	0	0	0	0	0	0	0	0	4	0	NA	0	NA	0	0	NA	NA	NA	0	-1	NA	NA	NA	0	0	0	0	0	0	0	0	0	0	0	0	0
EOPC-08	0	0	0	0	0	0	0	0	0	0	0	0	0	0	0	0	0	0	0	0	0	0	0	NA	0	NA	0	0	NA	NA	NA	0	0	NA	NA	NA	0	0	0	0	0	0	0	0	0	0	0	0	0
EOPC-09	0	0	0	0	0	0	0	0	0	0	0	0	0	0	0	0	0	0	0	0	0	0	0	NA	0	NA	0	0	NA	NA	NA	0	0	NA	NA	NA	0	0	0	0	0	0	0	0	0	0	0	0	0
EOPC-010	0	1	0	0	0	0	0	0	0	0	0	0	1	0	0	0	0	0	0	0	0	2	0	NA	0	NA	0	0	NA	NA	NA	NA	NA	NA	NA	NA	0	0	0	0	0	0	0	0	0	0	0	0	0
EOPC-011	0	0	0	0	0	0	0	0	0	0	0	0	0	0	0	0	0	0	0	0	0	0	0	NA	0	NA	0	0	NA	NA	NA	0	0	NA	NA	NA	0	0	0	0	0	0	0	0	0	0	0	0	0
Baca03-1426	0	0	1	0	0	0	0	0	0	0	0	0	0	0	0	0	0	0	0	0	0	1	1	0	0	0	1	1	0	0	0	0	0	0	0	0	0	0	0	0	0	0	0	0	0	0	0	0	0
Baca05-1657	0	0	0	0	0	0	0	0	0	0	1	0	0	0	0	0	0	0	0	0	0	1	1	0	0	0	0	0	0	0	0	0	0	0	0	0	0	0	0	0	0	0	0	0	0	0	0	0	0
Baca05-3595	1	0	0	0	0	0	0	0	0	0	1	0	0	0	0	0	0	0	0	1	0	2	0	0	0	0	1	1	0	0	0	0	0	0	0	0	0	0	0	0	0	0	0	0	0	0	0	0	0
Baca05-3852	0	0	0	0	1	1	0	0	0	0	0	0	0	0	0	0	0	0	0	0	0	2	1	0	0	0	0	1	0	0	0	0	-1	-1	0	0	0	0	0	0	0	0	0	0	0	0	0	0	0
Baca06-1749	0	0	0	0	0	0	0	0	0	0	1	0	0	0	0	0	0	0	0	0	0	1	0	1	1	1	0	1	0	0	0	1	-1	0	0	-1	0	0	0	0	0	0	0	0	0	0	0	0	0
Baca06-3199	1	0	0	0	0	0	0	0	0	0	0	0	0	0	0	0	0	1	0	0	1	1	1	1	1	0	1	1	0	0	0	0	0	0	0	0	0	0	0	0	0	0	0	0	0	0	0	0	0
Baca07-4610	1	0	0	0	0	0	0	0	0	0	0	0	0	0	0	0	0	1	0	0	1	1	1	1	0	0	1	1	-1	0	0	1	0	-1	0	0	0	0	0	0	0	0	0	0	0	0	0	0	0
Baca07-4941	0	0	1	0	0	0	0	0	0	0	0	0	0	0	0	0	0	0	0	0	0	1	1	0	0	0	1	1	0	0	0	0	0	-1	0	0	0	0	0	0	0	0	1	0	0	0	0	0	0
Baca07-5037	0	0	0	0	0	0	0	0	0	0	0	0	0	0	0	0	0	0	0	0	0	0	1	0	0	0	1	1	0	0	0	0	0	0	0	0	0	0	0	0	0	0	0	0	0	0	0	0	0
Baca08-4154	0	0	1	0	0	0	0	0	0	0	0	0	0	0	0	0	0	0	0	0	0	1	0	1	1	0	1	1	0	0	0	1	-1	-1	0	0	0	0	0	0	0	0	0	0	0	0	0	0	0
Baca08-716	0	0	0	0	0	0	0	0	0	0	0	0	0	0	0	0	0	0	0	0	0	0	0	0	1	0	1	1	0	0	0	0	0	0	0	0	0	0	0	0	0	0	0	0	0	0	0	0	0
Baca09-37	0	0	0	0	0	0	0	0	0	0	1	0	0	0	0	0	0	0	0	0	0	1	1	0	0	0	1	1	0	0	0	0	0	0	0	0	0	0	0	0	0	0	0	0	0	0	1	0	0
BacaSTID0000000410	0	0	0	0	0	0	0	0	0	0	0	0	0	0	0	0	0	0	0	0	0	0	0	0	0	0	0	0	0	0	0	0	0	0	0	0	0	0	0	0	0	0	0	0	0	0	0	0	0
BacaSTID0000002872	0	0	0	0	0	0	0	0	0	0	1	0	0	0	0	0	0	0	0	0	0	1	1	0	1	0	0	0	0	0	0	0	0	0	0	0	0	0	0	0	0	0	0	0	0	0	0	0	0
TCGA-CH-5750	0	0	0	0	1	1	0	0	0	0	0	0	0	0	0	0	0	0	0	0	0	2	0	0	1	0	1	0	0	0	0	0	0	0	0	0	0	0	0	0	0	0	0	0	0	0	0	0	0
TCGA-CH-5763	0	0	0	0	0	0	0	0	0	0	0	0	0	0	0	0	0	0	0	0	0	0	NA	NA	NA	NA	NA	NA	NA	NA	NA	NA	NA	NA	NA	NA	NA	NA	NA	NA	NA	NA	NA	NA	NA	NA	NA	NA	NA
TCGA-CH-5771	0	0	0	0	0	0	0	0	0	0	0	0	0	0	0	0	0	0	0	0	0	0	NA	NA	NA	NA	NA	NA	NA	NA	NA	NA	NA	NA	NA	NA	NA	NA	NA	NA	NA	NA	NA	NA	NA	NA	NA	NA	NA
TCGA-CH-5788	1	0	0	0	0	0	0	0	0	0	0	0	0	0	0	0	0	0	0	1	0	1	0	1	1	1	1	1	-1	0	-1	0	-1	1	-1	0	0	0	0	0	0	0	0	0	0	1	0	0	0
TCGA-CH-5789	0	0	0	0	0	0	0	0	0	0	0	0	0	0	0	0	0	0	0	0	0	0	0	0	0	0	0	0	0	0	0	0	0	0	0	0	0	0	0	0	0	0	0	0	0	0	0	0	0
TCGA-EJ-5503	0	0	0	0	0	0	0	0	0	0	0	0	0	0	0	0	0	0	0	0	0	0	NA	NA	NA	NA	NA	NA	NA	NA	NA	NA	NA	NA	NA	NA	NA	NA	NA	NA	NA	NA	NA	NA	NA	NA	NA	NA	NA
TCGA-EJ-5506	1	0	0	0	0	1	0	0	0	0	0	0	0	0	0	0	0	0	0	1	0	2	NA	NA	NA	NA	NA	NA	NA	NA	NA	NA	NA	NA	NA	NA	NA	NA	NA	NA	NA	NA	NA	NA	NA	NA	NA	NA	NA
TCGA-EJ-7791	0	0	0	0	0	0	0	0	0	0	0	0	0	0	0	0	0	0	0	0	0	0	0	0	0	0	0	0	0	0	0	0	0	0	0	0	0	0	0	0	0	0	0	0	0	0	0	0	0
TCGA-G9-6336	0	0	0	0	0	0	0	0	0	0	0	0	1	0	0	0	0	0	0	0	0	2	1	0	0	0	0	0	0	0	0	0	0	0	0	0	0	0	0	0	0	0	0	0	0	0	0	0	0
TCGA-G9-6365	0	0	0	0	0	0	0	0	0	0	0	0	0	0	0	0	0	0	0	0	0	0	1	0	0	0	1	0	0	0	0	0	0	0	0	0	0	0	0	0	0	0	0	0	0	0	0	1	1
TCGA-G9-6370	0	0	0	0	0	0	0	0	0	0	0	0	0	0	0	0	0	0	0	0	0	0	0	0	0	0	0	0	0	0	0	0	0	0	0	0	0	0	0	0	0	0	0	0	0	0	0	0	0
TCGA-G9-7522	0	0	0	0	0	0	0	0	0	0	0	0	0	0	0	0	0	0	0	0	0	0	0	0	0	0	0	0	0	0	0	0	0	0	0	0	0	0	0	0	0	0	0	0	0	0	0	0	0
TCGA-HC-7075	1	0	0	0	0	0	0	0	0	0	0	0	0	0	0	0	0	0	0	1	0	1	0	0	0	1	1	1	0	0	0	0	0	0	0	0	0	0	0	0	0	0	0	0	0	0	0	0	0
TCGA-HC-7079	0	0	0	0	0	0	0	0	0	0	0	0	0	0	0	0	0	0	0	0	0	0	0	0	0	0	0	0	0	0	0	0	0	0	0	0	0	0	0	0	0	0	0	0	0	0	0	0	0
TCGA-HC-7233	0	0	0	0	0	0	0	0	0	0	0	0	0	0	0	0	0	0	0	0	0	0	0	0	0	0	1	0	0	0	0	0	0	0	0	0	0	0	0	0	0	0	0	0	0	0	0	1	1
TCGA-HC-7737	0	0	0	0	0	0	0	0	0	0	0	0	0	0	0	0	0	0	0	0	0	0	NA	NA	NA	NA	NA	NA	NA	NA	NA	NA	NA	NA	NA	NA	NA	NA	NA	NA	NA	NA	NA	NA	NA	NA	NA	NA	NA
TCGA-HC-7740	0	0	0	0	0	0	0	0	0	0	0	0	0	0	0	0	0	0	0	0	0	0	0	0	0	0	0	0	0	0	0	0	0	0	0	0	0	0	0	0	0	0	0	0	0	0	0	0	0
TCGA-HC-7744	0	0	0	0	0	0	0	0	0	0	0	0	0	0	0	0	0	0	0	0	0	0	1	0	1	1	1	1	0	0	0	0	0	0	-1	0	0	0	0	0	0	0	0	0	0	0	0	0	0
TCGA-HC-8258	0	0	0	0	0	0	0	0	0	0	0	0	0	0	0	0	0	0	0	0	0	0	0	0	0	0	0	0	0	0	0	0	0	0	0	0	0	0	0	0	0	0	0	0	0	0	0	0	0
TCGA-HI-7169	0	0	0	0	0	0	0	0	0	0	0	0	0	0	0	0	0	0	0	0	0	0	0	0	0	0	1	0	0	0	0	0	0	0	0	0	0	0	0	0	0	0	0	0	0	0	0	0	0
[truncated: 14 more columns]
